# Supplementary material for: 4-Carbamoylpiperidinium acetate monohydrate
Source: Acta Crystallogr Sect E Struct Rep Online. 2010 Nov 13;66(Pt 12):o3162. doi: 10.1107/S1600536810045538 (PMC3011593; doi:10.1107/S1600536810045538)
Supplement: Supplementary file 1 [file e-66-o3162-sup1.cif]

##############################################################################
###                                                                        ###
###        Electronic paper (Acta Crystallographica Section E)             ###
###                                                                        ###
##############################################################################
#                                                                            #
# This CIF contains the data in a paper accepted for publication in Acta     #
# Crystallographica Section E. It conforms to the requirements of Notes      #
# for Authors for Section E, and has been peer reviewed under the auspices   #
# of the IUCr Commission on Journals.                                        #
#                                                                            #
# Full details of the Crystallographic Information File format               #
# are given in the paper "The Crystallographic Information File (CIF):       #
# a New Standard Archive File for Crystallography" by S. R. Hall, F. H.      #
# Allen and I. D. Brown [Acta Cryst. (1991), A47, 655-685].                  #
#                                                                            #
# The current version of the core CIF dictionary is obtainable from          #
# ftp://ftp.iucr.org/pub/cif_core.dic. The current version number is 2.4.    #
#                                                                            #
# Software is freely available for graphical display of the structure(s) in  #
# this CIF.  For information consult the CIF home page http://www.iucr.org/  #
# cif/home.html                                                              #
#                                                                            #
# This file may be used for bona fide research purposes within the           #
# scientific community so long as proper attribution is given to the journal # 
# article from which it was obtained.                                        #
#                                                                            #
##############################################################################
                                             
data_global
_audit_creation_method     ' SHELXL97 (Sheldrick, 2008)'
_journal_date_recd_electronic     2010-11-04
_journal_date_accepted     2010-11-06
_journal_name_full     'Acta Crystallographica, Section E'
_journal_year     2010
_journal_volume     66
_journal_issue     12
_journal_page_first     o3162
_journal_page_last     o3162
_journal_paper_category     QO
_journal_coeditor_code     NK2071
_publ_contact_author_name     'Dr Graham Smith'
_publ_contact_author_address
;
    Faculty of Science and Technology
    Queensland University of Technology
    GPO Box 2434, Brisbane, Qld 4001, Australia
;
_publ_contact_author_email     g.smith@qut.edu.au
_publ_contact_author_fax     ' 61 7 3138 1804 '
_publ_contact_author_phone     ' 61 7 3300 2667 '
_publ_section_title
;
4-Carbamoylpiperidinium acetate monohydrate
;
loop_
    _publ_author_name
    _publ_author_address
    'Graham Smith'
;
  Faculty of Science and Technology
  Queensland University of Technology
  GPO Box 2434, Brisbane, Queensland 4001, Australia
;
    ' Urs D. Wermuth '
;
  Faculty of Science and Technology
  Queensland University of Technology
  GPO Box 2434, Brisbane, Queensland 4001, Australia
;
data_I
_audit_creation_method     SHELXL97
_chemical_name_systematic
;
4-Carbamoylpiperidinium acetate monohydrate
;
_chemical_name_common     'isonipecotamide acetate monohydrate'
_chemical_formula_moiety     'C6 H13 N2 O +, C2 H3 O2 -, H2 O'
_chemical_formula_sum     'C8 H18 N2 O4'
_chemical_formula_iupac     'C6 H13 N2 O +, C2 H3 O2 -, H2 O'
_chemical_formula_weight     206.24
_chemical_melting_point     409
_symmetry_cell_setting     triclinic
_symmetry_space_group_name_H-M     'P -1'
_symmetry_space_group_name_Hall     '-P 1'
loop_
    _symmetry_equiv_pos_as_xyz
    'x, y, z'
    '-x, -y, -z'
_cell_length_a     5.8219(2)
_cell_length_b     7.7675(3)
_cell_length_c     12.4022(5)
_cell_angle_alpha     81.088(4)
_cell_angle_beta     78.763(4)
_cell_angle_gamma     76.202(4)
_cell_volume     530.75(4)
_cell_formula_units_Z     2
_cell_measurement_reflns_used     3330
_cell_measurement_theta_min     3.351
_cell_measurement_theta_max     28.76
_cell_measurement_temperature     200(2)
_exptl_crystal_description     'plate'
_exptl_crystal_colour     'colourless'
_exptl_crystal_size_max     0.40
_exptl_crystal_size_mid     0.35
_exptl_crystal_size_min     0.15
_exptl_crystal_density_diffrn     1.291
_exptl_crystal_density_meas     ?
_exptl_crystal_density_method     'not measured'
_exptl_crystal_F_000     224
_exptl_absorpt_coefficient_mu     0.102
_exptl_absorpt_correction_type     multi-scan
_exptl_absorpt_process_details
                               '(<i>CrysAlis Pro</i>; Oxford Diffraction, 2010)'
_exptl_absorpt_correction_T_min     0.962
_exptl_absorpt_correction_T_max     0.980
_exptl_special_details
;
;
_diffrn_ambient_temperature     200(2)
_diffrn_radiation_type     MoK\a
_diffrn_radiation_wavelength     0.71073
_diffrn_radiation_source     'Enhance (Mo) X-ray source'
_diffrn_radiation_monochromator     graphite
_diffrn_measurement_device_type
                                'Oxford Diffraction Gemini-S Ultra CCD-detector'
_diffrn_measurement_method     \w
_diffrn_detector_area_resol_mean     16.977
_diffrn_reflns_number     6385
_diffrn_reflns_av_R_equivalents     0.0213
_diffrn_reflns_av_sigmaI/netI     0.0265
_diffrn_reflns_theta_min     3.36
_diffrn_reflns_theta_max     26.00
_diffrn_reflns_theta_full     26.00
_diffrn_measured_fraction_theta_max     0.998
_diffrn_measured_fraction_theta_full     0.998
_diffrn_reflns_limit_h_min     -7
_diffrn_reflns_limit_h_max     7
_diffrn_reflns_limit_k_min     -9
_diffrn_reflns_limit_k_max     9
_diffrn_reflns_limit_l_min     -15
_diffrn_reflns_limit_l_max     15
_diffrn_standards_number     0
_diffrn_standards_interval_count     .
_diffrn_standards_interval_time     .
_diffrn_standards_decay_%     ?
_refine_special_details
;
Refinement of <i>F</i>^2^ against ALL reflections. The weighted <i>R</i>-factor
<i>wR</i> and goodness of fit <i>S</i> are based on <i>F</i>^2^, conventional
<i>R</i>-factors <i>R</i> are based on <i>F</i>, with <i>F</i> set to zero for
negative <i>F</i>^2^. The threshold expression of <i>F</i>^2^ >
\s(<i>F</i>^2^) is used only for calculating <i>R</i>-factors(gt) <i>etc</i>.
and is not relevant to the choice of reflections for refinement.
<i>R</i>-factors based on <i>F</i>^2^ are statistically about twice as large
as those based on <i>F</i>, and <i>R</i>- factors based on ALL data will be
even larger.
;
_reflns_number_total     2087
_reflns_number_gt     1602
_reflns_threshold_expression     I>2\s(I)
_refine_ls_structure_factor_coef     Fsqd
_refine_ls_matrix_type     full
_refine_ls_R_factor_all     0.0482
_refine_ls_R_factor_gt     0.0350
_refine_ls_wR_factor_gt     0.1002
_refine_ls_wR_factor_ref     0.1047
_refine_ls_goodness_of_fit_ref     0.930
_refine_ls_restrained_S_all     0.930
_refine_ls_number_reflns     2087
_refine_ls_number_parameters     151
_refine_ls_number_restraints     0
_refine_ls_hydrogen_treatment     mixed
_refine_ls_weighting_scheme     calc
_refine_ls_weighting_details
         'calc w=1/[\s^2^(Fo^2^)+(0.0733P)^2^+0.0214P] where P=(Fo^2^+2Fc^2^)/3'
_atom_sites_solution_hydrogens     geom
_atom_sites_solution_primary     direct
_atom_sites_solution_secondary     difmap
_refine_ls_shift/su_max     0.000
_refine_ls_shift/su_mean     0.000
_refine_diff_density_max     0.198
_refine_diff_density_min     -0.187
_refine_ls_extinction_method     none
_refine_ls_extinction_coef     ?
loop_
    _atom_type_symbol
    _atom_type_description
    _atom_type_scat_dispersion_real
    _atom_type_scat_dispersion_imag
    _atom_type_scat_source
    'C' 'C' 0.0033 0.0016
                         'International Tables Vol C Tables 4.2.6.8 and 6.1.1.4'
    'H' 'H' 0.0000 0.0000
                         'International Tables Vol C Tables 4.2.6.8 and 6.1.1.4'
    'N' 'N' 0.0061 0.0033
                         'International Tables Vol C Tables 4.2.6.8 and 6.1.1.4'
    'O' 'O' 0.0106 0.0060
                         'International Tables Vol C Tables 4.2.6.8 and 6.1.1.4'
_computing_data_collection     '<i>CrysAlis Pro</i> (Oxford Diffraction, 2010)'
_computing_cell_refinement     '<i>CrysAlis Pro</i> (Oxford Diffraction, 2010)'
_computing_data_reduction     '<i>CrysAlis Pro</i> (Oxford Diffraction, 2010)'
_computing_structure_solution     '<i>SIR92</i> (Altomare <i>et al.</i>, 1994)'
_computing_structure_refinement
               'SHELXL97 (Sheldrick, 2008) within <i>WinGX</i> (Farrugia, 1999)'
_computing_molecular_graphics     '<i>PLATON</i> (Spek, 2009)'
_computing_publication_material     '<i>PLATON</i> (Spek, 2009)'
loop_
    _atom_site_type_symbol
    _atom_site_label
    _atom_site_fract_x
    _atom_site_fract_y
    _atom_site_fract_z
    _atom_site_U_iso_or_equiv
    _atom_site_thermal_displace_type
    _atom_site_calc_flag
    _atom_site_refinement_flags
    _atom_site_occupancy
    O O41A 0.48609(16) 0.38864(13) 0.35243(9) 0.0344(3) Uani . . 1.000
    N N1A 0.9204(2) 0.82745(15) 0.19803(10) 0.0274(4) Uani . . 1.000
    N N41A 0.7954(2) 0.21185(16) 0.42814(10) 0.0297(4) Uani . . 1.000
    C C2A 0.9917(3) 0.67001(19) 0.13552(11) 0.0290(4) Uani . . 1.000
    C C3A 0.8415(2) 0.53343(18) 0.18703(11) 0.0264(4) Uani . . 1.000
    C C4A 0.8642(2) 0.47820(17) 0.30875(11) 0.0223(4) Uani . . 1.000
    C C5A 0.8010(3) 0.64377(18) 0.37045(11) 0.0283(4) Uani . . 1.000
    C C6A 0.9525(3) 0.77742(19) 0.31557(12) 0.0319(5) Uani . . 1.000
    C C41A 0.6994(2) 0.35378(17) 0.36412(11) 0.0236(4) Uani . . 1.000
    O O11 1.43436(17) -0.04485(13) 0.19784(8) 0.0320(3) Uani . . 1.000
    O O12 1.14721(18) 0.09626(14) 0.10165(9) 0.0395(4) Uani . . 1.000
    C C1 1.3462(2) 0.08082(17) 0.12972(11) 0.0246(4) Uani . . 1.000
    C C2 1.4884(3) 0.2219(2) 0.08190(13) 0.0375(5) Uani . . 1.000
    O O1W 1.31002(18) 0.08400(15) 0.40367(9) 0.0314(3) Uani . . 1.000
    H H4A 1.03030 0.41690 0.31380 0.0270 Uiso calc R 1.000
    H H11A 1.005(3) 0.917(2) 0.1664(15) 0.050(5) Uiso . . 1.000
    H H12A 0.757(3) 0.882(2) 0.1956(14) 0.043(5) Uiso . . 1.000
    H H21A 1.16000 0.61660 0.13610 0.0350 Uiso calc R 1.000
    H H22A 0.96950 0.70700 0.05920 0.0350 Uiso calc R 1.000
    H H31A 0.89420 0.42910 0.14720 0.0320 Uiso calc R 1.000
    H H32A 0.67480 0.58390 0.18070 0.0320 Uiso calc R 1.000
    H H41A 0.958(3) 0.178(2) 0.4274(13) 0.036(4) Uiso . . 1.000
    H H42A 0.701(3) 0.138(2) 0.4646(14) 0.045(5) Uiso . . 1.000
    H H51A 0.63270 0.69920 0.37160 0.0340 Uiso calc R 1.000
    H H52A 0.82710 0.60850 0.44640 0.0340 Uiso calc R 1.000
    H H61A 0.90520 0.88300 0.35420 0.0380 Uiso calc R 1.000
    H H62A 1.12010 0.72560 0.31940 0.0380 Uiso calc R 1.000
    H H21 1.42940 0.28690 0.01690 0.0450 Uiso calc R 1.000
    H H22 1.65450 0.16610 0.06270 0.0450 Uiso calc R 1.000
    H H23 1.47180 0.30250 0.13570 0.0450 Uiso calc R 1.000
    H H11W 1.355(4) 0.031(3) 0.3388(19) 0.069(7) Uiso . . 1.000
    H H12W 1.368(4) 0.175(3) 0.3891(17) 0.062(6) Uiso . . 1.000
loop_
    _atom_site_aniso_label
    _atom_site_aniso_U_11
    _atom_site_aniso_U_22
    _atom_site_aniso_U_33
    _atom_site_aniso_U_12
    _atom_site_aniso_U_13
    _atom_site_aniso_U_23
    O41A 0.0236(5) 0.0304(6) 0.0475(6) -0.0104(4) -0.0061(4) 0.0086(5)
    N1A 0.0228(6) 0.0200(6) 0.0383(7) -0.0088(5) -0.0057(5) 0.0076(5)
    N41A 0.0279(7) 0.0236(6) 0.0349(7) -0.0100(5) -0.0026(5) 0.0083(5)
    C2A 0.0309(7) 0.0300(8) 0.0250(7) -0.0108(6) -0.0021(6) 0.0039(6)
    C3A 0.0310(7) 0.0259(7) 0.0235(7) -0.0116(6) -0.0025(5) -0.0007(6)
    C4A 0.0192(6) 0.0198(6) 0.0269(7) -0.0060(5) -0.0038(5) 0.0029(5)
    C5A 0.0345(8) 0.0271(7) 0.0247(7) -0.0124(6) -0.0020(6) -0.0016(6)
    C6A 0.0391(8) 0.0270(8) 0.0336(8) -0.0155(6) -0.0057(6) -0.0032(6)
    C41A 0.0239(7) 0.0202(7) 0.0256(7) -0.0065(5) -0.0007(5) -0.0008(6)
    O11 0.0274(5) 0.0289(5) 0.0362(6) -0.0050(4) -0.0060(4) 0.0061(5)
    O12 0.0333(6) 0.0339(6) 0.0535(7) -0.0167(5) -0.0175(5) 0.0165(5)
    C1 0.0250(7) 0.0227(7) 0.0257(7) -0.0074(5) -0.0012(5) -0.0015(6)
    C2 0.0368(8) 0.0335(8) 0.0450(9) -0.0182(7) -0.0080(7) 0.0054(7)
    O1W 0.0325(6) 0.0304(6) 0.0324(6) -0.0149(5) -0.0066(4) 0.0073(5)
_geom_special_details
;
Bond distances, angles <i>etc</i>. have been calculated using the rounded
fractional coordinates. All su's are estimated from the variances of the
(full) variance-covariance matrix. The cell e.s.d.'s are taken into account
in the estimation of distances, angles and torsion angles
;
loop_
    _geom_bond_atom_site_label_1
    _geom_bond_atom_site_label_2
    _geom_bond_site_symmetry_1
    _geom_bond_site_symmetry_2
    _geom_bond_distance
    _geom_bond_publ_flag
    O41A C41A . . 1.2386(16) no
    O11 C1 . . 1.2667(16) no
    O12 C1 . . 1.2473(17) no
    O1W H12W . . 0.84(2) no
    O1W H11W . . 0.92(2) no
    N1A C6A . . 1.4856(19) no
    N1A C2A . . 1.4816(18) no
    N41A C41A . . 1.3289(18) no
    N1A H12A . . 0.949(18) no
    N1A H11A . . 0.940(17) no
    N41A H41A . . 0.919(18) no
    N41A H42A . . 0.899(17) no
    C2A C3A . . 1.521(2) no
    C3A C4A . . 1.5266(19) no
    C4A C5A . . 1.5311(19) no
    C4A C41A . . 1.5186(18) no
    C5A C6A . . 1.518(2) no
    C2A H21A . . 0.9700 no
    C2A H22A . . 0.9700 no
    C3A H32A . . 0.9700 no
    C3A H31A . . 0.9700 no
    C4A H4A . . 0.9800 no
    C5A H51A . . 0.9700 no
    C5A H52A . . 0.9700 no
    C6A H62A . . 0.9700 no
    C6A H61A . . 0.9700 no
    C1 C2 . . 1.509(2) no
    C2 H23 . . 0.9600 no
    C2 H21 . . 0.9600 no
    C2 H22 . . 0.9600 no
loop_
    _geom_angle_atom_site_label_1
    _geom_angle_atom_site_label_2
    _geom_angle_atom_site_label_3
    _geom_angle_site_symmetry_1
    _geom_angle_site_symmetry_2
    _geom_angle_site_symmetry_3
    _geom_angle
    _geom_angle_publ_flag
    H11W O1W H12W . . . 104(2) no
    C2A N1A C6A . . . 111.60(11) no
    H11A N1A H12A . . . 104.9(14) no
    C6A N1A H11A . . . 109.2(11) no
    C2A N1A H11A . . . 112.5(10) no
    C2A N1A H12A . . . 109.7(10) no
    C6A N1A H12A . . . 108.8(10) no
    C41A N41A H42A . . . 118.4(11) no
    C41A N41A H41A . . . 121.8(10) no
    H41A N41A H42A . . . 119.1(15) no
    N1A C2A C3A . . . 110.23(12) no
    C2A C3A C4A . . . 110.91(11) no
    C3A C4A C41A . . . 111.67(10) no
    C5A C4A C41A . . . 108.66(11) no
    C3A C4A C5A . . . 109.87(11) no
    C4A C5A C6A . . . 111.11(12) no
    N1A C6A C5A . . . 109.84(13) no
    O41A C41A C4A . . . 120.90(12) no
    O41A C41A N41A . . . 122.94(12) no
    N41A C41A C4A . . . 116.11(11) no
    N1A C2A H21A . . . 110.00 no
    C3A C2A H21A . . . 110.00 no
    C3A C2A H22A . . . 110.00 no
    H21A C2A H22A . . . 108.00 no
    N1A C2A H22A . . . 110.00 no
    C2A C3A H31A . . . 109.00 no
    C2A C3A H32A . . . 109.00 no
    C4A C3A H32A . . . 109.00 no
    H31A C3A H32A . . . 108.00 no
    C4A C3A H31A . . . 109.00 no
    C5A C4A H4A . . . 109.00 no
    C41A C4A H4A . . . 109.00 no
    C3A C4A H4A . . . 109.00 no
    C4A C5A H51A . . . 109.00 no
    C6A C5A H51A . . . 109.00 no
    C6A C5A H52A . . . 109.00 no
    C4A C5A H52A . . . 109.00 no
    H51A C5A H52A . . . 108.00 no
    N1A C6A H62A . . . 110.00 no
    C5A C6A H61A . . . 110.00 no
    C5A C6A H62A . . . 110.00 no
    H61A C6A H62A . . . 108.00 no
    N1A C6A H61A . . . 110.00 no
    O11 C1 O12 . . . 123.79(12) no
    O11 C1 C2 . . . 117.89(12) no
    O12 C1 C2 . . . 118.31(12) no
    C1 C2 H22 . . . 109.00 no
    C1 C2 H23 . . . 109.00 no
    C1 C2 H21 . . . 109.00 no
    H21 C2 H23 . . . 109.00 no
    H22 C2 H23 . . . 109.00 no
    H21 C2 H22 . . . 109.00 no
loop_
    _geom_torsion_atom_site_label_1
    _geom_torsion_atom_site_label_2
    _geom_torsion_atom_site_label_3
    _geom_torsion_atom_site_label_4
    _geom_torsion_site_symmetry_1
    _geom_torsion_site_symmetry_2
    _geom_torsion_site_symmetry_3
    _geom_torsion_site_symmetry_4
    _geom_torsion
    _geom_torsion_publ_flag
    C6A N1A C2A C3A . . . . 59.57(16) no
    C2A N1A C6A C5A . . . . -59.60(16) no
    N1A C2A C3A C4A . . . . -56.87(15) no
    C2A C3A C4A C5A . . . . 54.57(15) no
    C2A C3A C4A C41A . . . . 175.21(11) no
    C3A C4A C5A C6A . . . . -54.94(16) no
    C41A C4A C5A C6A . . . . -177.38(12) no
    C3A C4A C41A O41A . . . . -47.52(17) no
    C3A C4A C41A N41A . . . . 135.05(12) no
    C5A C4A C41A O41A . . . . 73.82(16) no
    C5A C4A C41A N41A . . . . -103.61(14) no
    C4A C5A C6A N1A . . . . 57.10(16) no
loop_
    _geom_hbond_atom_site_label_D
    _geom_hbond_atom_site_label_H
    _geom_hbond_atom_site_label_A
    _geom_hbond_site_symmetry_A
    _geom_hbond_distance_DH
    _geom_hbond_distance_HA
    _geom_hbond_distance_DA
    _geom_hbond_angle_DHA
    _geom_hbond_publ_flag
    N1A H11A O12 1_565 0.940(17) 1.793(17) 2.7311(16) 175.8(17) yes
    N1A H12A O11 1_465 0.949(18) 1.824(18) 2.7666(16) 171.8(14) yes
    N41A H41A O1W . 0.919(18) 1.984(18) 2.8939(17) 170.2(15) yes
    N41A H42A O1W 2_756 0.899(17) 2.188(16) 2.9491(16) 142.1(15) yes
    O1W H11W O11 . 0.92(2) 1.87(2) 2.7871(15) 172(2) yes
    O1W H12W O41A 1_655 0.84(2) 1.90(2) 2.7370(15) 177(2) yes
    C2A H22A O12 2_765 0.97 2.42 3.3428(18) 158 no
