# Supplementary material for: 4-Carbamoylpiperidinium acetate monohydrate
Source: Acta Crystallogr Sect E Struct Rep Online. 2010 Nov 13;66(Pt 12):o3162. doi: 10.1107/S1600536810045538 (PMC3011593; doi:10.1107/S1600536810045538)
Supplement: Supplementary file 2 [file e-66-o3162-Isup2.hkl]

#
# h,k,l, Fc-squared, Fo-squared, sigma(Fo-squared) and status flag
#
data_I
_shelx_title ' GS10GS28_INIPACET'
_shelx_refln_list_code          4
_shelx_F_calc_maximum       76.42
_exptl_crystal_F_000       224.00
_reflns_d_resolution_high  0.8107
 
loop_
 _symmetry_equiv_pos_as_xyz
 'x, y, z'
 '-x, -y, -z'
 
_cell_length_a     5.8219
_cell_length_b     7.7675
_cell_length_c    12.4022
_cell_angle_alpha  81.088
_cell_angle_beta   78.763
_cell_angle_gamma  76.202
 
_shelx_F_squared_multiplier     1.000
 
loop_
 _refln_index_h
 _refln_index_k
 _refln_index_l
 _refln_F_squared_calc
 _refln_F_squared_meas
 _refln_F_squared_sigma
 _refln_observed_status
   1   0   0      104.33       82.87      0.95 o
   2   0   0       77.80       76.60      0.73 o
   3   0   0      167.43      192.56      2.23 o
   4   0   0        0.58        0.73      0.99 o
   5   0   0       30.03       27.04      2.10 o
   6   0   0       84.43       80.01      3.37 o
  -6   1   0       10.22        9.43      2.06 o
  -5   1   0        1.46        1.18      1.20 o
  -4   1   0        0.00        0.55      0.68 o
  -3   1   0      700.37      716.93      5.94 o
  -2   1   0       27.73       34.94      0.79 o
  -1   1   0        0.00        0.11      0.50 o
   1   1   0     1141.89     1091.97      4.86 o
   2   1   0      170.59      178.54      1.54 o
   3   1   0        0.23        1.77      0.71 o
   4   1   0      164.47      176.93      2.41 o
   5   1   0        2.26        1.30      1.41 o
   6   1   0       26.97       24.47      1.82 o
   7   1   0       13.53       14.87      2.32 o
  -6   2   0        2.89        3.46      1.84 o
  -5   2   0       51.80       49.38      2.66 o
  -4   2   0       22.58       20.38      1.51 o
  -3   2   0        5.55        8.19      0.82 o
  -2   2   0       35.95       30.87      1.26 o
  -1   2   0       21.64       20.44      0.54 o
   0   2   0        0.02        0.92      0.70 o
   1   2   0     1183.21     1155.34      5.58 o
   2   2   0      225.68      240.40      2.26 o
   3   2   0       70.14       70.70      1.68 o
   4   2   0     1165.48     1137.83      6.39 o
   5   2   0       30.75       31.32      2.09 o
   6   2   0       51.93       49.27      2.73 o
   7   2   0       54.03       55.77      3.36 o
  -6   3   0        4.65        3.28      2.01 o
  -5   3   0       17.33       15.11      1.65 o
  -4   3   0       51.07       49.62      1.60 o
  -3   3   0        0.34        0.26      0.99 o
  -2   3   0       57.26       50.31      0.98 o
  -1   3   0        4.92        5.76      0.55 o
   0   3   0       12.61       13.14      0.57 o
   1   3   0     2578.38     2656.94     25.75 o
   2   3   0        0.00        0.07      0.62 o
   3   3   0      424.10      431.99      4.26 o
   4   3   0      150.20      149.97      2.64 o
   5   3   0      215.82      215.97      3.43 o
   6   3   0        3.53        3.63      1.80 o
   7   3   0        0.48        0.33      1.90 o
  -5   4   0        7.84        9.80      1.61 o
  -4   4   0        5.36        5.54      1.07 o
  -3   4   0      152.97      163.10      2.46 o
  -2   4   0       20.10       19.08      1.08 o
  -1   4   0      162.04      169.82      3.18 o
   0   4   0      175.13      175.36      3.23 o
   1   4   0       77.84       79.74      1.09 o
   2   4   0       42.85       50.23      1.18 o
   3   4   0       47.42       43.23      1.20 o
   4   4   0        9.92        9.95      0.97 o
   5   4   0      242.92      235.26      3.75 o
   6   4   0       36.70       34.53      2.55 o
  -5   5   0       11.00        8.66      2.81 o
  -4   5   0      166.58      174.56      4.50 o
  -3   5   0       94.85       96.79      2.54 o
  -2   5   0        9.23       12.40      1.03 o
  -1   5   0       19.94       22.83      1.15 o
   0   5   0        0.08        0.23      0.36 o
   1   5   0       60.62       57.09      2.18 o
   2   5   0      387.86      384.88      3.01 o
   3   5   0        2.85        2.77      0.69 o
   4   5   0        6.77        4.06      0.86 o
   5   5   0       23.30       23.59      1.70 o
   6   5   0        6.85        7.29      1.55 o
  -4   6   0        7.89        7.13      1.91 o
  -3   6   0        1.81        0.19      1.32 o
  -2   6   0        9.08        9.17      1.40 o
  -1   6   0       16.08       15.56      1.19 o
   0   6   0       12.17       11.66      1.00 o
   1   6   0      269.09      258.07      3.67 o
   2   6   0        0.77        0.91      0.94 o
   3   6   0        4.17        3.62      0.74 o
   4   6   0       21.85       29.40      1.65 o
   5   6   0        1.68        1.00      1.27 o
   6   6   0       30.55       33.88      2.92 o
  -3   7   0        0.56        1.45      1.31 o
  -2   7   0       42.86       37.61      1.80 o
  -1   7   0        9.98        9.07      1.09 o
   0   7   0      386.38      400.74      3.61 o
   1   7   0       39.60       37.25      3.07 o
   2   7   0        0.00        0.52      1.64 o
   3   7   0        9.19       10.51      2.06 o
   4   7   0       32.93       32.47      2.63 o
   5   7   0        0.01        0.47      2.08 o
  -2   8   0        0.38        0.21      1.38 o
  -1   8   0       11.84       11.93      1.42 o
   0   8   0        4.06        4.87      1.43 o
   1   8   0        4.21        5.28      1.48 o
   2   8   0        4.89        4.56      2.00 o
   3   8   0        8.44       11.14      2.20 o
   4   8   0        0.45        1.14      2.10 o
   0   9   0        4.32        5.67      1.63 o
   1   9   0       67.28       64.73      2.68 o
   2   9   0       43.06       43.45      3.02 o
   3   9   0       14.24       15.53      2.59 o
  -3  -9   1        0.30        1.04      2.28 o
  -2  -9   1       97.47      108.81      4.25 o
  -1  -9   1        0.45        0.81      1.64 o
   0  -9   1        7.12        5.78      1.75 o
  -4  -8   1        0.00        1.05      2.06 o
  -3  -8   1        3.42        2.46      2.13 o
  -2  -8   1       32.41       34.75      2.69 o
  -1  -8   1       21.96       22.93      1.88 o
   0  -8   1       75.39       70.09      2.55 o
   1  -8   1        1.69        2.33      1.25 o
   2  -8   1        5.00        4.94      1.64 o
  -5  -7   1        3.62        5.30      2.19 o
  -4  -7   1        7.13        7.63      2.12 o
  -3  -7   1        3.00        6.81      2.03 o
  -2  -7   1       61.10       62.30      4.05 o
  -1  -7   1       26.63       29.21      2.24 o
   0  -7   1       44.28       42.77      1.67 o
   1  -7   1       10.26       10.95      1.26 o
   2  -7   1      131.95      136.27      2.82 o
   3  -7   1        8.43        7.23      1.58 o
  -6  -6   1       28.31       34.29      2.29 o
  -5  -6   1        1.24        0.97      1.34 o
  -4  -6   1       17.83       14.97      1.42 o
  -3  -6   1       23.83       21.04      1.38 o
  -2  -6   1        1.06        0.66      0.75 o
  -1  -6   1      217.23      217.64      2.99 o
   0  -6   1        4.62        5.36      1.05 o
   1  -6   1       59.13       59.19      1.56 o
   2  -6   1        0.77        1.50      0.90 o
   3  -6   1        1.97        1.30      1.20 o
   4  -6   1       66.34       64.58      3.39 o
  -6  -5   1       51.13       52.55      2.91 o
  -5  -5   1        3.44        5.06      1.38 o
  -4  -5   1        0.72        0.95      1.09 o
  -3  -5   1       81.06       82.39      1.58 o
  -2  -5   1      100.75      102.21      1.12 o
  -1  -5   1       21.73       22.01      0.79 o
   0  -5   1       70.45       60.20      1.03 o
   1  -5   1      131.49      126.81      1.87 o
   2  -5   1        4.79        6.76      0.97 o
   3  -5   1        6.70        8.38      1.28 o
   4  -5   1        2.74        2.98      1.45 o
   5  -5   1       20.24       18.43      4.14 o
  -6  -4   1       11.40       12.35      2.04 o
  -5  -4   1       23.52       23.56      1.66 o
  -4  -4   1        3.58        3.96      1.18 o
  -3  -4   1        0.10        0.53      0.61 o
  -2  -4   1      230.87      230.93      2.23 o
  -1  -4   1       30.93       28.02      0.93 o
   0  -4   1       46.63       41.50      1.51 o
   1  -4   1       48.82       49.14      1.29 o
   2  -4   1        0.01        0.82      0.83 o
   3  -4   1       75.74       82.09      2.77 o
   4  -4   1        1.74        1.37      1.84 o
   5  -4   1      143.97      157.85      3.69 o
  -6  -3   1        1.00        1.65      1.74 o
  -5  -3   1       29.44       26.68      1.61 o
  -4  -3   1       37.05       34.48      2.06 o
  -3  -3   1      598.24      578.66      8.53 o
  -2  -3   1       88.98      103.72      1.57 o
  -1  -3   1      749.12      810.72      3.05 o
   0  -3   1      132.02      122.88      1.72 o
   1  -3   1        0.73        0.35      0.76 o
   2  -3   1        0.01        1.87      0.62 o
   3  -3   1        0.46        1.80      0.53 o
   4  -3   1       12.61       12.18      1.35 o
   5  -3   1       42.03       43.38      2.12 o
   6  -3   1       13.97       14.51      1.91 o
  -6  -2   1       25.84       23.25      2.20 o
  -5  -2   1      530.02      521.93      6.60 o
  -4  -2   1       31.45       31.99      1.40 o
  -3  -2   1       12.44       11.26      0.95 o
  -2  -2   1     4012.53     4147.75     24.64 o
  -1  -2   1      509.27      517.79      2.61 o
   0  -2   1       45.97       42.05      0.94 o
   1  -2   1      187.62      192.38      2.49 o
   2  -2   1       23.49       24.33      0.88 o
   3  -2   1        5.49        7.56      0.75 o
   4  -2   1      287.06      295.54      3.82 o
   5  -2   1        7.61        5.05      1.34 o
   6  -2   1       11.65       11.96      1.78 o
  -6  -1   1        2.37        1.69      1.38 o
  -5  -1   1      177.21      178.28      3.28 o
  -4  -1   1       20.56       21.20      1.07 o
  -3  -1   1      217.23      209.70      2.33 o
  -2  -1   1      300.55      280.81      2.32 o
  -1  -1   1      310.56      270.70      1.39 o
   0  -1   1      254.18      276.20      1.92 o
   2  -1   1       26.72       31.17      0.81 o
   3  -1   1      455.53      474.93      4.34 o
   4  -1   1        5.26        6.94      0.82 o
   5  -1   1        0.86        0.84      1.11 o
   6  -1   1       92.17       92.90      3.60 o
  -6   0   1       12.43       12.16      2.07 o
  -5   0   1        5.54        5.41      1.24 o
  -4   0   1      167.89      168.18      2.74 o
  -3   0   1        0.39        0.71      0.42 o
  -2   0   1      206.87      203.59      1.72 o
  -1   0   1      186.78      150.44      1.28 o
   1   0   1      510.85      476.96      1.96 o
   2   0   1     4034.51     3993.31     23.81 o
   3   0   1       41.11       32.00      0.83 o
   4   0   1        0.09        0.25      0.62 o
   5   0   1        2.30        5.88      1.27 o
   6   0   1       18.06       20.98      1.53 o
  -6   1   1       47.86       47.44      2.88 o
  -5   1   1       16.17       17.55      1.46 o
  -4   1   1       89.15       87.82      2.07 o
  -3   1   1        1.02        2.94      0.61 o
  -2   1   1      403.40      465.47      4.05 o
  -1   1   1     5708.27     5335.34     56.92 o
   1   1   1      527.45      549.66      2.07 o
   2   1   1      198.01      178.56      1.92 o
   3   1   1      108.46      111.06      2.05 o
   4   1   1        7.77        7.79      0.90 o
   5   1   1      182.28      176.73      4.14 o
   6   1   1        0.39        0.33      1.12 o
   7   1   1       11.00        9.61      2.27 o
  -6   2   1        0.03       -0.97      1.89 o
  -5   2   1        9.41       10.97      1.41 o
  -4   2   1        9.80        7.42      0.98 o
  -3   2   1        2.12        4.14      0.80 o
  -2   2   1      137.32      137.01      1.75 o
  -1   2   1      233.76      215.69      1.00 o
   0   2   1       21.63       23.16      0.62 o
   1   2   1      412.57      444.78      1.84 o
   2   2   1        9.22        9.44      0.54 o
   3   2   1      305.47      304.86      3.23 o
   4   2   1       45.34       47.45      1.16 o
   5   2   1       53.53       55.20      1.92 o
   6   2   1      177.73      177.91      8.65 o
   7   2   1       14.19       11.62      2.56 o
  -5   3   1       33.43       33.06      2.43 o
  -4   3   1        2.90        2.37      0.97 o
  -3   3   1      119.31      120.01      2.44 o
  -2   3   1      228.71      221.23      1.91 o
  -1   3   1       51.17       61.26      0.74 o
   0   3   1      328.50      342.61      3.15 o
   1   3   1       10.27       11.52      0.41 o
   2   3   1      273.84      288.50      2.52 o
   3   3   1      529.01      527.85      2.72 o
   4   3   1        6.28        6.49      0.79 o
   5   3   1      363.03      366.28      4.57 o
   6   3   1       16.23       20.75      2.23 o
   7   3   1       22.60       23.71      2.65 o
  -5   4   1       10.39        8.76      1.60 o
  -4   4   1      130.48      132.97      2.55 o
  -3   4   1       45.00       49.75      1.58 o
  -2   4   1        3.85        2.95      0.61 o
  -1   4   1      841.89      873.43      5.51 o
   0   4   1       11.13       11.69      0.87 o
   1   4   1      206.35      194.65      4.41 o
   2   4   1      491.15      498.55      4.27 o
   3   4   1       97.64       95.21      1.67 o
   4   4   1      132.75      132.26      2.21 o
   5   4   1        2.22        1.72      1.04 o
   6   4   1        0.00        0.40      1.28 o
  -4   5   1       60.64       58.29      1.98 o
  -3   5   1        3.31        3.04      0.97 o
  -2   5   1       26.63       31.06      1.26 o
  -1   5   1      275.40      289.15      2.24 o
   0   5   1      108.01      104.17      1.83 o
   1   5   1       79.95       78.88      2.44 o
   2   5   1        1.26        2.32      0.58 o
   3   5   1       43.08       43.16      1.28 o
   4   5   1      258.02      241.12      3.74 o
   5   5   1        8.10        7.89      1.11 o
   6   5   1        7.38        8.83      1.58 o
  -4   6   1        0.17        0.39      2.12 o
  -3   6   1        5.86        6.08      1.42 o
  -2   6   1        1.67        1.15      1.27 o
  -1   6   1       35.62       32.88      1.38 o
   0   6   1        0.05        0.52      0.96 o
   1   6   1      370.24      366.56      3.68 o
   2   6   1      138.14      134.76      2.52 o
   3   6   1      232.10      210.80      3.31 o
   4   6   1        0.06        1.02      0.85 o
   5   6   1        3.95        2.59      1.31 o
   6   6   1      113.01      126.97      3.38 o
  -3   7   1        8.11        8.05      1.68 o
  -2   7   1       21.58       18.58      1.76 o
  -1   7   1       10.08       10.12      1.08 o
   0   7   1      235.25      225.62      4.28 o
   1   7   1        5.56        6.13      1.34 o
   2   7   1       73.50       73.82      2.13 o
   3   7   1        0.42        1.32      1.76 o
   4   7   1        0.80        2.15      1.87 o
   5   7   1       13.22       10.59      2.29 o
  -2   8   1        3.09        3.39      1.39 o
  -1   8   1       65.21       65.62      2.17 o
   0   8   1        1.08        0.89      1.16 o
   1   8   1       10.32       12.68      1.60 o
   2   8   1       50.75       53.75      2.97 o
   3   8   1        0.01        0.92      1.91 o
   4   8   1       99.35       98.75      4.71 o
   5   8   1       78.61       95.90      5.83 o
   0   9   1        9.10       10.55      1.66 o
   1   9   1        1.42        1.61      1.51 o
   2   9   1        0.87        0.68      2.02 o
   3   9   1       11.55       13.62      2.40 o
  -2  -9   2       10.62       11.16      2.46 o
  -1  -9   2        3.01        3.24      1.77 o
   0  -9   2        1.31        0.34      1.72 o
  -4  -8   2       30.93       30.79      2.95 o
  -3  -8   2       28.79       30.06      2.83 o
  -2  -8   2        0.70        0.99      1.87 o
  -1  -8   2       27.97       27.02      2.56 o
   0  -8   2        1.64        3.56      1.57 o
   1  -8   2        0.49        0.15      1.39 o
   2  -8   2       42.10       42.15      3.52 o
  -5  -7   2       10.90       12.78      2.57 o
  -4  -7   2       76.08       67.57      3.36 o
  -3  -7   2        2.00        1.93      1.93 o
  -2  -7   2        1.73        4.13      1.88 o
  -1  -7   2      222.87      224.81      4.83 o
   0  -7   2       82.87       88.05      2.16 o
   1  -7   2        0.12        0.05      1.13 o
   2  -7   2        0.04        0.41      1.70 o
   3  -7   2        5.12        5.70      2.01 o
  -5  -6   2       25.73       30.08      1.98 o
  -4  -6   2       20.91       29.69      1.76 o
  -3  -6   2       25.03       14.52      1.31 o
  -2  -6   2        1.87        1.69      0.92 o
  -1  -6   2       30.60       29.62      1.50 o
   0  -6   2      105.40       99.36      2.08 o
   1  -6   2        0.49        0.19      1.03 o
   2  -6   2        0.02        1.21      1.02 o
   3  -6   2       49.88       48.41      2.17 o
   4  -6   2        1.79        2.40      1.91 o
  -6  -5   2       81.27       98.29      3.05 o
  -5  -5   2        0.22        1.02      1.32 o
  -4  -5   2       36.71       28.66      1.68 o
  -3  -5   2      107.18      111.05      2.46 o
  -2  -5   2       15.90       14.87      0.53 o
  -1  -5   2        0.28        0.35      0.61 o
   0  -5   2        0.09        1.09      1.00 o
   1  -5   2        7.57        8.44      0.92 o
   2  -5   2        9.29       10.43      1.07 o
   3  -5   2      154.57      150.26      2.62 o
   4  -5   2        2.45        3.03      1.79 o
   5  -5   2        8.81        5.66      2.07 o
  -6  -4   2        0.58       -0.37      1.79 o
  -5  -4   2       24.68       25.71      1.72 o
  -4  -4   2        3.58        3.68      1.19 o
  -3  -4   2      220.96      219.05      4.02 o
  -2  -4   2      174.52      166.56      4.20 o
  -1  -4   2      213.27      201.97      3.68 o
   0  -4   2        0.81        1.31      0.89 o
   1  -4   2      285.69      327.95      2.90 o
   2  -4   2        0.00        1.00      0.81 o
   3  -4   2       82.03       73.76      1.68 o
   4  -4   2        7.93        8.19      1.46 o
   5  -4   2        2.22        1.96      1.87 o
  -6  -3   2        7.12        6.69      1.85 o
  -5  -3   2       20.33       19.59      1.52 o
  -4  -3   2      198.45      189.64      3.94 o
  -3  -3   2       44.44       46.95      1.96 o
  -2  -3   2      476.45      474.50      2.41 o
  -1  -3   2     1325.09     1361.20      8.27 o
   0  -3   2      199.02      200.91      2.76 o
   1  -3   2     1159.94     1218.13      5.60 o
   2  -3   2       39.09       45.88      1.49 o
   3  -3   2        3.17        3.55      0.81 o
   4  -3   2      179.27      184.50      3.32 o
   5  -3   2       18.06       19.65      1.74 o
   6  -3   2        0.28        1.73      2.02 o
  -6  -2   2       36.39       39.66      2.98 o
  -5  -2   2       67.48       66.34      2.74 o
  -4  -2   2       45.70       45.86      2.13 o
  -3  -2   2      331.72      343.16      3.35 o
  -2  -2   2      570.75      595.22      2.62 o
  -1  -2   2       18.13       18.18      0.75 o
   0  -2   2        0.71        0.93      0.36 o
   1  -2   2      225.93      223.07      1.71 o
   2  -2   2       31.14       37.31      1.00 o
   3  -2   2        1.74        2.26      0.61 o
   4  -2   2        2.54        2.00      0.71 o
   5  -2   2       27.25       25.51      1.50 o
   6  -2   2       22.79       19.63      1.62 o
  -6  -1   2       94.61       94.98      3.80 o
  -5  -1   2        3.98        3.75      1.32 o
  -4  -1   2      208.97      221.98      2.72 o
  -3  -1   2        0.01        0.26      0.69 o
  -2  -1   2       13.75       12.50      1.13 o
  -1  -1   2      188.33      204.90      2.00 o
   0  -1   2       15.33       14.20      0.41 o
   1  -1   2        1.57        4.22      0.35 o
   2  -1   2      581.66      601.97      2.50 o
   3  -1   2      673.91      721.76      3.63 o
   4  -1   2        6.22        8.37      0.74 o
   5  -1   2        8.12       10.29      1.18 o
   6  -1   2        0.95        0.58      1.16 o
  -6   0   2       11.43       10.39      2.19 o
  -5   0   2        2.49        3.45      1.24 o
  -4   0   2       24.68       24.91      0.79 o
  -3   0   2        8.80        8.97      0.60 o
  -2   0   2       63.71       64.43      0.83 o
  -1   0   2      272.44      298.38      2.17 o
   0   0   2      840.78      818.62      6.53 o
   1   0   2     2093.43     1916.01     33.13 o
   2   0   2      786.26      845.56      3.70 o
   3   0   2        1.61        3.42      0.44 o
   4   0   2      242.20      265.21      2.96 o
   5   0   2       28.53       23.45      1.37 o
   6   0   2        1.86        1.81      1.21 o
  -6   1   2        6.94        6.98      1.95 o
  -5   1   2       35.39       37.18      1.83 o
  -4   1   2       42.07       33.90      1.26 o
  -3   1   2      118.48      104.33      1.83 o
  -2   1   2      288.23      298.31      2.08 o
  -1   1   2        6.89        9.68      0.98 o
   0   1   2      864.10      871.27      3.49 o
   1   1   2      518.19      459.14      1.88 o
   2   1   2       31.91       32.52      0.84 o
   3   1   2       65.14       81.26      1.17 o
   4   1   2      381.68      407.31      4.67 o
   5   1   2        2.44        1.95      1.17 o
   6   1   2       84.37       80.22      2.23 o
   7   1   2        3.80        4.38      1.61 o
  -6   2   2      107.90       98.46      4.03 o
  -5   2   2        0.11       -0.26      1.26 o
  -4   2   2       16.68       17.82      1.41 o
  -3   2   2      348.72      364.19      2.90 o
  -2   2   2      347.46      346.12      2.10 o
  -1   2   2       17.77       19.84      0.43 o
   0   2   2     1452.11     1454.45      8.41 o
   1   2   2      689.37      637.47      2.48 o
   2   2   2       42.81       50.31      0.79 o
   3   2   2       73.68       80.62      1.24 o
   4   2   2       37.33       34.12      1.22 o
   5   2   2       35.46       37.72      1.49 o
   6   2   2       33.94       35.85      2.44 o
   7   2   2        8.69        8.40      1.72 o
  -5   3   2       38.34       38.36      2.61 o
  -4   3   2        4.76        4.85      1.05 o
  -3   3   2        2.22        2.78      0.90 o
  -2   3   2       64.64       59.94      1.20 o
  -1   3   2      215.08      238.23      1.49 o
   0   3   2      327.63      352.44      1.71 o
   1   3   2      452.77      485.67      3.04 o
   2   3   2      458.11      439.02      5.06 o
   3   3   2        1.31        1.69      0.55 o
   4   3   2       17.12       14.63      0.92 o
   5   3   2      205.14      206.09      2.44 o
   6   3   2        0.53        0.08      1.66 o
   7   3   2        0.38       -0.27      1.96 o
  -5   4   2       21.12       19.24      2.34 o
  -4   4   2       72.49       70.53      2.03 o
  -3   4   2      292.75      277.62      3.83 o
  -2   4   2       35.91       43.94      0.87 o
  -1   4   2       13.07       14.85      0.58 o
   0   4   2       83.29       83.64      1.40 o
   1   4   2      386.96      382.20      4.29 o
   2   4   2      195.76      186.39      2.19 o
   3   4   2       10.60       10.59      0.86 o
   4   4   2      213.94      216.26      2.77 o
   5   4   2      197.63      190.76      2.92 o
   6   4   2        1.98        1.66      1.12 o
   7   4   2        4.90        5.65      2.04 o
  -4   5   2       14.04       12.61      1.60 o
  -3   5   2      107.26      101.13      2.22 o
  -2   5   2      140.94      130.33      1.79 o
  -1   5   2        3.83        2.45      0.72 o
   0   5   2       17.64       17.34      1.01 o
   1   5   2       23.82       24.19      1.40 o
   2   5   2       90.28       87.94      2.48 o
   3   5   2      160.78      152.98      2.13 o
   4   5   2       36.59       34.94      1.39 o
   5   5   2        2.41        2.20      1.04 o
   6   5   2        0.05       -0.03      1.16 o
  -4   6   2        1.57        2.10      1.51 o
  -3   6   2        4.92        4.38      1.38 o
  -2   6   2       26.68       27.81      1.77 o
  -1   6   2       74.86       72.21      1.57 o
   0   6   2        4.92        4.16      0.94 o
   1   6   2      108.46      112.10      2.55 o
   2   6   2      161.70      160.81      2.82 o
   3   6   2       71.48       66.36      2.05 o
   4   6   2       37.14       32.51      1.37 o
   5   6   2        0.02        0.05      0.98 o
   6   6   2       17.73       14.14      1.74 o
  -3   7   2        0.72        1.37      1.46 o
  -2   7   2        3.50        4.47      1.38 o
  -1   7   2        2.07        2.59      0.89 o
   0   7   2       76.39       68.69      1.88 o
   1   7   2      410.35      399.88      4.56 o
   2   7   2      137.99      134.96      4.07 o
   3   7   2        0.54        2.05      1.18 o
   4   7   2       46.29       43.66      2.81 o
   5   7   2        1.78        2.88      1.98 o
  -2   8   2       56.14       55.53      2.55 o
  -1   8   2        0.04        0.67      1.43 o
   0   8   2        4.96        3.86      1.10 o
   1   8   2       32.05       31.11      1.82 o
   2   8   2       30.17       31.94      2.51 o
   3   8   2       10.18        9.30      2.16 o
   4   8   2        0.27        1.17      2.13 o
   5   8   2        3.87        4.41      2.30 o
   0   9   2       33.74       39.81      3.84 o
   1   9   2       33.68       34.22      2.67 o
   2   9   2        3.49        3.20      1.98 o
   3   9   2       38.01       36.34      2.94 o
  -4  -8   3        0.04        0.95      2.27 o
  -3  -8   3        0.41        0.65      2.11 o
  -2  -8   3      110.14      110.37      4.08 o
  -1  -8   3       12.19       13.86      2.17 o
   0  -8   3        7.89        6.83      1.62 o
   1  -8   3       28.60       30.62      2.81 o
  -5  -7   3       50.26       49.49      3.32 o
  -4  -7   3       16.88       20.51      2.54 o
  -3  -7   3        0.01        0.49      1.94 o
  -2  -7   3      118.51      106.12      7.50 o
  -1  -7   3        0.01        1.71      1.81 o
   0  -7   3       54.11       51.83      1.86 o
   1  -7   3       28.85       27.14      1.86 o
   2  -7   3       29.13       32.76      2.55 o
   3  -7   3        1.24        0.21      1.93 o
  -5  -6   3        2.78        1.20      1.43 o
  -4  -6   3       19.52       16.34      1.59 o
  -3  -6   3       31.22       22.93      1.57 o
  -2  -6   3       35.72       28.26      1.47 o
  -1  -6   3      528.56      518.19      3.83 o
   0  -6   3       50.12       55.41      1.76 o
   1  -6   3       18.72       15.57      1.50 o
   2  -6   3       12.97       10.88      1.22 o
   3  -6   3        0.00       -0.02      1.72 o
   4  -6   3       18.27       15.66      2.38 o
  -6  -5   3       83.74      101.57      4.13 o
  -5  -5   3       13.30       17.70      1.93 o
  -4  -5   3        9.32       14.62      1.49 o
  -3  -5   3        8.33       10.71      1.35 o
  -2  -5   3       73.12       68.49      1.45 o
  -1  -5   3      406.00      395.53      4.42 o
   0  -5   3      256.88      258.39      3.37 o
   1  -5   3       39.76       43.36      1.46 o
   2  -5   3        2.82        3.20      1.00 o
   3  -5   3        0.76        0.96      1.16 o
   4  -5   3       42.08       40.60      2.83 o
  -6  -4   3        2.09        1.39      1.87 o
  -5  -4   3        3.61        5.35      1.34 o
  -4  -4   3       54.26       47.77      1.95 o
  -3  -4   3       44.28       41.79      1.69 o
  -2  -4   3       58.38       58.45      1.40 o
  -1  -4   3        5.74        7.08      1.13 o
   0  -4   3        8.68       10.04      0.71 o
   1  -4   3      187.91      201.29      3.04 o
   2  -4   3        3.25        4.47      1.03 o
   3  -4   3      179.30      183.33      3.53 o
   4  -4   3      177.31      171.08      4.52 o
   5  -4   3        2.23        3.86      2.05 o
  -6  -3   3       51.22       59.70      3.03 o
  -5  -3   3      205.79      209.57      3.51 o
  -4  -3   3        7.01        7.18      1.21 o
  -3  -3   3       32.60       28.62      1.57 o
  -2  -3   3      152.82      158.48      1.66 o
  -1  -3   3       98.39      106.25      2.38 o
   0  -3   3      496.56      478.40      2.84 o
   1  -3   3       18.56       21.53      0.74 o
   2  -3   3      198.87      206.84      2.66 o
   3  -3   3       65.47       63.14      1.47 o
   4  -3   3       47.36       44.52      1.90 o
   5  -3   3        3.88        5.78      1.94 o
   6  -3   3        1.35        2.43      1.97 o
  -6  -2   3       28.67       30.91      2.59 o
  -5  -2   3       55.82       59.14      2.60 o
  -4  -2   3       19.61       24.71      1.82 o
  -3  -2   3       30.90       30.69      3.34 o
  -2  -2   3       34.91       36.62      1.07 o
  -1  -2   3     1230.27     1262.08      9.18 o
   0  -2   3      903.28      900.35      7.64 o
   1  -2   3        1.77        1.63      0.40 o
   2  -2   3      350.43      375.38      3.21 o
   3  -2   3       15.60       14.77      0.94 o
   4  -2   3        0.27        0.24      1.08 o
   5  -2   3       27.44       29.73      2.56 o
   6  -2   3        0.34        0.84      1.72 o
  -6  -1   3        0.03        1.08      1.75 o
  -5  -1   3       78.08       76.05      2.37 o
  -4  -1   3      241.09      236.14      2.63 o
  -3  -1   3        7.86        7.02      0.83 o
  -2  -1   3       57.86       63.57      1.81 o
  -1  -1   3      543.83      558.07      3.83 o
   0  -1   3      156.83      147.59      2.63 o
   1  -1   3      199.89      169.88      1.37 o
   2  -1   3      138.80      156.14      1.64 o
   3  -1   3       30.87       30.26      0.81 o
   4  -1   3      178.78      181.05      2.64 o
   5  -1   3       30.71       26.93      1.46 o
   6  -1   3       14.88       13.96      1.43 o
  -6   0   3        5.74        7.06      2.21 o
  -5   0   3      133.95      134.74      3.96 o
  -4   0   3      193.08      188.08      1.91 o
  -3   0   3       24.67       24.28      0.86 o
  -2   0   3        1.67        1.53      0.57 o
  -1   0   3        0.00        0.86      0.50 o
   0   0   3       10.85       10.19      0.53 o
   1   0   3      457.37      461.81      2.22 o
   2   0   3       47.01       50.49      1.28 o
   3   0   3      135.05      166.23      2.14 o
   4   0   3        2.37        1.32      0.84 o
   5   0   3        0.02        0.51      1.17 o
   6   0   3       63.51       64.39      2.09 o
  -6   1   3        1.15        1.55      1.83 o
  -5   1   3       64.54       60.69      2.27 o
  -4   1   3        4.69        5.54      0.94 o
  -3   1   3       41.22       38.61      2.48 o
  -2   1   3       46.77       41.70      0.89 o
  -1   1   3     1450.76     1484.67      5.24 o
   0   1   3     5839.86     5527.97     64.70 o
   1   1   3      160.84      159.03      0.89 o
   2   1   3        8.59       11.36      0.80 o
   3   1   3      372.28      400.12      2.85 o
   4   1   3       12.02       10.51      0.88 o
   5   1   3      111.97      103.18      2.23 o
   6   1   3       16.50       13.31      1.35 o
   7   1   3        0.24        0.96      1.48 o
  -6   2   3        8.78        7.64      2.30 o
  -5   2   3       62.84       55.55      2.24 o
  -4   2   3       18.67       21.00      1.53 o
  -3   2   3       87.44       85.42      1.77 o
  -2   2   3       19.49       18.94      0.81 o
  -1   2   3      203.11      213.33      1.57 o
   0   2   3     3096.45     2942.14     32.73 o
   1   2   3      624.39      642.45      4.32 o
   2   2   3       60.76       50.58      1.00 o
   3   2   3      149.51      174.11      1.79 o
   4   2   3       16.52       16.08      1.03 o
   5   2   3        3.66        4.46      1.04 o
   6   2   3        0.87       -0.28      1.34 o
   7   2   3        6.13        4.82      1.93 o
  -5   3   3       12.41       11.92      1.56 o
  -4   3   3        0.10        1.18      1.20 o
  -3   3   3      146.29      148.71      2.96 o
  -2   3   3      140.36      143.76      1.59 o
  -1   3   3       88.42       93.04      1.01 o
   0   3   3       26.26       31.64      0.83 o
   1   3   3      514.48      520.50      3.28 o
   2   3   3       58.75       64.50      1.02 o
   3   3   3       75.11       70.80      1.29 o
   4   3   3      202.12      203.09      2.40 o
   5   3   3       38.53       39.30      1.31 o
   6   3   3        9.66       10.06      1.47 o
   7   3   3       54.31       57.93      4.80 o
  -5   4   3       10.90       12.01      2.28 o
  -4   4   3        9.82        9.38      1.24 o
  -3   4   3       10.48        8.98      1.06 o
  -2   4   3      115.90      121.73      2.35 o
  -1   4   3      397.03      409.88      2.24 o
   0   4   3        9.29        9.58      0.46 o
   1   4   3      694.82      714.35      5.75 o
   2   4   3       36.08       31.16      1.06 o
   3   4   3        4.90        6.06      0.50 o
   4   4   3       32.66       32.95      0.96 o
   5   4   3       12.74       11.02      1.21 o
   6   4   3        1.63        2.07      1.11 o
   7   4   3        6.04        7.63      2.16 o
  -4   5   3       41.57       36.60      2.10 o
  -3   5   3       54.44       49.85      1.72 o
  -2   5   3        3.97        4.29      1.05 o
  -1   5   3      141.24      143.32      1.65 o
   0   5   3       11.27       11.62      0.86 o
   1   5   3      225.11      210.84      2.98 o
   2   5   3      213.13      209.81      4.64 o
   3   5   3       46.54       43.99      1.70 o
   4   5   3       38.70       39.40      1.48 o
   5   5   3      366.10      359.75      4.54 o
   6   5   3        1.42        1.56      1.17 o
  -4   6   3       98.17       93.31      3.38 o
  -3   6   3       26.83       33.41      2.04 o
  -2   6   3        3.87        3.59      1.28 o
  -1   6   3        1.08        2.41      0.78 o
   0   6   3       70.35       70.21      1.65 o
   1   6   3        3.29        3.68      0.95 o
   2   6   3      615.92      577.99      5.80 o
   3   6   3       74.59       77.86      2.27 o
   4   6   3        0.00        0.09      1.24 o
   5   6   3        2.46        3.30      1.03 o
   6   6   3        0.03       -0.30      1.49 o
  -3   7   3        5.76        6.39      1.61 o
  -2   7   3        6.42        5.10      1.43 o
  -1   7   3       19.55       15.41      1.28 o
   0   7   3        0.78        1.48      0.88 o
   1   7   3        0.01        0.31      1.02 o
   2   7   3       34.32       34.37      2.34 o
   3   7   3       39.62       38.13      1.85 o
   4   7   3       37.72       36.13      1.94 o
   5   7   3        2.90        3.62      1.96 o
   6   7   3        0.64        0.43      2.26 o
  -2   8   3        5.29        5.30      2.28 o
  -1   8   3        0.26       -0.18      2.05 o
   0   8   3      172.79      155.49      3.57 o
   1   8   3        8.82       12.07      1.92 o
   2   8   3        0.31        1.91      1.32 o
   3   8   3       11.59       13.00      2.24 o
   4   8   3       53.96       61.27      3.39 o
   5   8   3        0.01        1.16      2.35 o
   0   9   3       24.07       29.05      2.26 o
   1   9   3       19.70       22.50      2.34 o
   2   9   3        0.06       -0.52      2.00 o
   3   9   3        0.13        1.03      2.04 o
   4   9   3        2.55        4.62      2.37 o
  -3  -8   4       53.67       66.97      3.58 o
  -2  -8   4       43.00       43.81      3.08 o
  -1  -8   4       20.47       17.33      2.37 o
   0  -8   4        1.22        1.22      1.56 o
   1  -8   4       16.57       17.01      1.93 o
  -4  -7   4        3.51        3.80      2.14 o
  -3  -7   4       33.02       35.97      2.82 o
  -2  -7   4       30.19       32.48      2.74 o
  -1  -7   4        0.81        1.34      1.79 o
   0  -7   4      339.34      339.21      4.12 o
   1  -7   4       17.69       17.03      1.74 o
   2  -7   4        1.22        2.67      1.89 o
   3  -7   4        0.08       -0.13      2.04 o
  -5  -6   4       18.22       21.14      1.96 o
  -4  -6   4        5.20        4.26      1.38 o
  -3  -6   4       10.34        6.22      1.31 o
  -2  -6   4       19.74       19.58      1.45 o
  -1  -6   4      280.83      281.69      3.81 o
   0  -6   4       11.09       12.31      1.47 o
   1  -6   4      173.52      183.57      4.00 o
   2  -6   4       62.02       57.82      2.27 o
   3  -6   4        5.50        3.51      1.96 o
   4  -6   4        3.70        4.89      2.09 o
  -5  -5   4        3.63        2.79      1.46 o
  -4  -5   4        4.76        2.47      1.32 o
  -3  -5   4        0.70        0.11      1.18 o
  -2  -5   4       95.36       86.31      1.74 o
  -1  -5   4       84.09       79.27      2.07 o
   0  -5   4       41.16       36.14      1.66 o
   1  -5   4       79.35       84.53      2.77 o
   2  -5   4        4.76        3.63      0.99 o
   3  -5   4        0.77        1.62      1.72 o
   4  -5   4      107.52      105.26      8.07 o
  -6  -4   4       28.54       30.57      2.81 o
  -5  -4   4        1.09        1.22      1.32 o
  -4  -4   4       15.70       15.46      1.52 o
  -3  -4   4       68.49       68.56      2.14 o
  -2  -4   4       32.12       28.97      1.14 o
  -1  -4   4       60.69       58.10      1.97 o
   0  -4   4      309.37      316.59      8.93 o
   1  -4   4      192.11      191.33      2.35 o
   2  -4   4        3.49        2.76      1.02 o
   3  -4   4       19.29       23.02      2.09 o
   4  -4   4        8.81        8.24      1.95 o
   5  -4   4       47.51       52.86      4.45 o
  -6  -3   4       16.60       17.31      3.31 o
  -5  -3   4        1.77        2.41      1.31 o
  -4  -3   4       15.53       13.64      1.39 o
  -3  -3   4      181.70      189.70      2.99 o
  -2  -3   4        0.74        0.90      0.30 o
  -1  -3   4      122.78      119.20      2.45 o
   0  -3   4       41.21       50.57      1.35 o
   1  -3   4        2.09        1.91      0.57 o
   2  -3   4       36.29       38.85      1.32 o
   3  -3   4      125.25      117.60      1.84 o
   4  -3   4       45.05       42.86      2.51 o
   5  -3   4       87.21       95.44      3.66 o
  -6  -2   4       42.96       42.07      2.98 o
  -5  -2   4       16.75       17.57      1.91 o
  -4  -2   4      138.48      137.82      3.38 o
  -3  -2   4       75.07       75.53      2.40 o
  -2  -2   4       43.66       40.59      1.25 o
  -1  -2   4       69.81       59.40      1.80 o
   0  -2   4       25.44       30.31      0.92 o
   1  -2   4        2.73        2.67      0.40 o
   2  -2   4      204.65      221.23      2.72 o
   3  -2   4        2.73        2.70      0.56 o
   4  -2   4      109.08      111.19      2.45 o
   5  -2   4      108.73      117.79      3.81 o
   6  -2   4        9.38        8.69      2.10 o
  -6  -1   4        0.51        0.77      1.75 o
  -5  -1   4       63.30       64.01      2.98 o
  -4  -1   4       41.29       44.08      1.45 o
  -3  -1   4      132.41      128.92      2.13 o
  -2  -1   4     1288.81     1316.56      7.29 o
  -1  -1   4       40.12       44.37      1.55 o
   0  -1   4       87.17       94.90      1.37 o
   1  -1   4      408.10      432.89      2.22 o
   2  -1   4       70.21       68.28      1.07 o
   3  -1   4      168.49      155.44      1.99 o
   4  -1   4       64.65       68.69      2.40 o
   5  -1   4        0.36        0.05      1.16 o
   6  -1   4        3.55        5.74      1.84 o
  -6   0   4       28.14       30.45      2.71 o
  -5   0   4        2.77        3.33      1.73 o
  -4   0   4       75.19       70.74      1.74 o
  -3   0   4       16.58       17.33      0.81 o
  -2   0   4      528.52      519.71      2.89 o
  -1   0   4      107.66       99.54      1.24 o
   0   0   4     4121.99     3989.71     23.90 o
   1   0   4        5.41        5.90      0.30 o
   2   0   4      320.23      299.43      2.81 o
   3   0   4       11.55       10.38      0.99 o
   4   0   4        1.01        1.01      0.99 o
   5   0   4       30.72       25.54      1.58 o
   6   0   4      168.38      169.16      4.21 o
  -6   1   4        2.65        3.25      1.85 o
  -5   1   4       16.86       16.15      1.66 o
  -4   1   4      161.15      159.97      3.13 o
  -3   1   4       12.92       16.81      0.88 o
  -2   1   4      148.45      144.93      4.49 o
  -1   1   4       23.88       26.36      1.23 o
   0   1   4       61.42       62.84      1.32 o
   1   1   4      493.49      496.11      2.28 o
   2   1   4      452.47      474.15      2.27 o
   3   1   4       67.19       74.45      2.16 o
   4   1   4       27.20       29.62      1.42 o
   5   1   4       87.21       76.98      2.03 o
   6   1   4        6.78        9.31      1.31 o
   7   1   4       13.79       12.55      3.12 o
  -5   2   4       18.42       17.62      1.71 o
  -4   2   4       11.58       10.45      1.37 o
  -3   2   4        3.00        1.36      1.07 o
  -2   2   4       60.03       58.63      1.41 o
  -1   2   4      535.69      555.28      3.80 o
   0   2   4       75.07       89.88      0.96 o
   1   2   4      649.75      647.27      3.61 o
   2   2   4      217.88      234.59      2.17 o
   3   2   4       26.94       26.84      1.21 o
   4   2   4      203.40      186.25      2.84 o
   5   2   4        7.51        6.70      1.10 o
   6   2   4        9.52       11.04      1.31 o
   7   2   4        0.52        3.41      2.92 o
  -5   3   4        3.85        3.82      1.50 o
  -4   3   4        0.05        1.32      1.30 o
  -3   3   4        3.15        4.38      1.19 o
  -2   3   4        4.08        4.47      0.55 o
  -1   3   4     1015.68     1014.62      4.35 o
   0   3   4     1388.96     1410.97      9.03 o
   1   3   4      220.95      216.72      2.46 o
   2   3   4       14.69       16.25      0.72 o
   3   3   4      148.02      156.41      2.22 o
   4   3   4       62.62       64.02      1.54 o
   5   3   4       48.32       48.31      1.94 o
   6   3   4       14.59       13.82      1.60 o
   7   3   4        2.51        1.67      1.91 o
  -5   4   4       26.56       28.60      2.13 o
  -4   4   4        6.29        5.29      1.46 o
  -3   4   4       66.60       67.28      1.86 o
  -2   4   4       37.55       33.43      1.09 o
  -1   4   4       75.70       72.36      0.88 o
   0   4   4      501.76      523.18      2.84 o
   1   4   4      133.21      160.89      1.72 o
   2   4   4        3.08        3.19      1.15 o
   3   4   4      104.06      101.64      1.30 o
   4   4   4        0.01        0.00      0.76 o
   5   4   4      161.64      159.90      3.35 o
   6   4   4       63.29       69.63      2.55 o
   7   4   4        0.16        0.38      1.52 o
  -4   5   4       17.66       18.54      2.46 o
  -3   5   4       90.75       87.35      2.16 o
  -2   5   4        1.96        2.33      0.84 o
  -1   5   4      114.55      104.67      2.14 o
   0   5   4       11.10       13.58      0.56 o
   1   5   4      119.05      117.75      1.77 o
   2   5   4      161.90      150.46      3.37 o
   3   5   4      426.32      419.04      5.42 o
   4   5   4        3.88        5.43      1.25 o
   5   5   4       17.11       18.77      1.68 o
   6   5   4        7.66        6.83      1.26 o
  -3   6   4        2.78        4.77      1.51 o
  -2   6   4       30.45       29.39      1.74 o
  -1   6   4       66.67       75.02      1.90 o
   0   6   4       42.96       45.08      1.29 o
   1   6   4       42.57       37.01      1.33 o
   2   6   4       82.72       76.66      4.48 o
   3   6   4       17.50       20.64      1.56 o
   4   6   4      391.09      367.68      4.75 o
   5   6   4        4.58        5.33      1.46 o
   6   6   4        9.35        7.51      1.67 o
  -3   7   4       18.84       21.85      2.56 o
  -2   7   4       19.11       16.55      2.29 o
  -1   7   4        0.03        1.17      1.15 o
   0   7   4       11.69       14.31      1.04 o
   1   7   4      118.96      112.72      2.20 o
   2   7   4       21.05       20.31      2.10 o
   3   7   4       10.19       10.76      1.48 o
   4   7   4        2.28        1.97      1.31 o
   5   7   4        0.34        1.96      1.41 o
   6   7   4      102.99       98.72      4.20 o
  -2   8   4        9.11        7.37      2.20 o
  -1   8   4        9.13        8.85      2.16 o
   0   8   4        8.61        8.35      1.68 o
   1   8   4        0.02       -0.01      1.43 o
   2   8   4        0.91        1.32      1.78 o
   3   8   4        1.00        0.84      1.35 o
   4   8   4        8.25        7.86      2.19 o
   5   8   4        7.15        6.28      2.29 o
   0   9   4       58.51       63.82      3.57 o
   1   9   4       42.53       44.31      3.04 o
   2   9   4       52.72       53.41      3.11 o
   3   9   4        8.69        7.47      2.30 o
  -2  -8   5       42.96       40.29      3.10 o
  -1  -8   5        0.01       -0.67      2.11 o
   0  -8   5       60.05       55.57      2.66 o
   1  -8   5       18.82       20.46      2.82 o
  -4  -7   5        2.75        2.77      2.76 o
  -3  -7   5       32.35       30.26      2.79 o
  -2  -7   5        1.02        1.39      1.88 o
  -1  -7   5        8.12        7.94      2.08 o
   0  -7   5       23.40       25.52      1.64 o
   1  -7   5       36.21       36.62      2.15 o
   2  -7   5      241.33      236.37      4.88 o
  -5  -6   5       10.56       11.86      1.82 o
  -4  -6   5       26.64       20.88      1.87 o
  -3  -6   5       11.07       11.74      1.51 o
  -2  -6   5        0.98        2.11      1.18 o
  -1  -6   5      339.93      334.82      4.33 o
   0  -6   5       27.94       27.54      1.81 o
   1  -6   5        5.24        5.48      1.49 o
   2  -6   5        0.36        0.67      1.39 o
   3  -6   5       32.28       36.04      3.00 o
  -5  -5   5        6.97        7.39      1.61 o
  -4  -5   5        3.83        5.65      1.43 o
  -3  -5   5        1.78        4.37      1.32 o
  -2  -5   5       24.70       24.16      1.25 o
  -1  -5   5        0.67        1.67      1.20 o
   0  -5   5       55.82       51.06      1.74 o
   1  -5   5        6.89        7.44      1.74 o
   2  -5   5        4.18        4.23      1.79 o
   3  -5   5      128.22      129.15      4.04 o
   4  -5   5       14.80       16.37      2.36 o
  -5  -4   5       15.81       17.11      1.69 o
  -4  -4   5       13.19       11.62      1.47 o
  -3  -4   5      142.26      129.22      2.82 o
  -2  -4   5       76.61       75.60      1.72 o
  -1  -4   5        7.61        7.14      1.36 o
   0  -4   5       50.21       46.65      2.12 o
   1  -4   5        0.11        0.29      0.80 o
   2  -4   5        0.06        0.84      1.61 o
   3  -4   5      263.92      247.64      9.77 o
   4  -4   5        7.14        8.16      1.97 o
   5  -4   5       40.80       40.02      2.82 o
  -6  -3   5        1.04        1.93      1.97 o
  -5  -3   5        1.83        1.01      1.65 o
  -4  -3   5       38.31       37.13      1.82 o
  -3  -3   5        0.62        0.76      1.10 o
  -2  -3   5       56.44       53.00      2.67 o
  -1  -3   5        1.90        2.26      1.17 o
   0  -3   5      116.21      114.76      4.06 o
   1  -3   5       23.35       30.19      1.38 o
   2  -3   5        0.52        0.49      0.48 o
   3  -3   5        2.80        4.55      0.91 o
   4  -3   5        0.07        0.58      1.65 o
   5  -3   5        4.99        4.85      1.88 o
  -6  -2   5        2.87        3.13      2.44 o
  -5  -2   5      128.54      133.35      4.16 o
  -4  -2   5       34.80       32.37      1.63 o
  -3  -2   5        2.99        3.36      1.35 o
  -2  -2   5      712.87      729.99      4.95 o
  -1  -2   5      167.51      156.56      3.17 o
   0  -2   5      217.01      210.47      2.01 o
   1  -2   5      840.32      871.87      4.15 o
   2  -2   5        0.12        0.29      0.32 o
   3  -2   5       12.31       10.30      0.63 o
   4  -2   5      616.62      622.22     17.14 o
   5  -2   5        1.16        1.34      1.64 o
   6  -2   5        0.02        2.85      1.97 o
  -6  -1   5       12.25       15.56      2.36 o
  -5  -1   5       85.15       85.10      3.46 o
  -4  -1   5        0.09        0.49      1.17 o
  -3  -1   5       33.50       30.26      1.48 o
  -2  -1   5       40.35       40.63      1.52 o
  -1  -1   5       11.75       11.34      0.97 o
   0  -1   5      350.61      362.23      2.26 o
   1  -1   5      455.90      438.80      4.02 o
   2  -1   5       27.28       34.02      0.85 o
   3  -1   5        6.04        5.57      0.70 o
   4  -1   5       88.04       90.41      1.87 o
   5  -1   5        0.17        0.13      1.56 o
   6  -1   5       17.60       14.60      2.11 o
  -6   0   5       23.75       29.84      2.79 o
  -5   0   5        0.96        1.51      1.70 o
  -4   0   5       22.44       24.73      1.71 o
  -3   0   5        0.79        1.50      0.78 o
  -2   0   5       25.07       25.28      1.10 o
  -1   0   5       92.65       78.23      1.53 o
   0   0   5      212.06      201.08      1.72 o
   1   0   5      256.50      305.60      1.29 o
   2   0   5      350.02      316.37      1.65 o
   3   0   5       27.65       26.85      1.31 o
   4   0   5        2.46        2.38      1.01 o
   5   0   5        0.13        0.00      0.98 o
   6   0   5       15.04       15.15      2.99 o
  -5   1   5       24.70       26.72      1.91 o
  -4   1   5        0.20        1.37      1.27 o
  -3   1   5       39.40       37.36      1.17 o
  -2   1   5       49.07       45.41      1.09 o
  -1   1   5      907.04      924.71      6.63 o
   0   1   5        9.05        7.37      0.92 o
   1   1   5       58.70       64.49      0.84 o
   2   1   5       79.60       79.06      1.02 o
   3   1   5       61.65       72.42      1.71 o
   4   1   5       12.12       13.07      1.21 o
   5   1   5      161.10      145.96      6.70 o
   6   1   5        7.56        8.28      1.47 o
   7   1   5       26.12       20.79      3.61 o
  -5   2   5       46.62       43.59      2.25 o
  -4   2   5       41.49       36.22      1.92 o
  -3   2   5        0.54        0.56      1.13 o
  -2   2   5       19.12       22.37      1.35 o
  -1   2   5       16.48       20.27      1.16 o
   0   2   5        4.16        1.37      0.43 o
   1   2   5        6.63        7.30      0.91 o
   2   2   5       60.77       62.62      1.11 o
   3   2   5      308.54      352.11      3.40 o
   4   2   5      107.20      123.63      2.47 o
   5   2   5       36.24       33.26      1.75 o
   6   2   5        3.07        3.56      1.39 o
   7   2   5       16.78       14.54      3.36 o
  -5   3   5        4.12        3.61      1.55 o
  -4   3   5       15.99       16.20      1.60 o
  -3   3   5      137.65      134.41      2.42 o
  -2   3   5       26.04       26.67      1.23 o
  -1   3   5       23.85       23.14      1.31 o
   0   3   5      367.32      354.08      3.08 o
   1   3   5     1014.97     1026.13      4.72 o
   2   3   5       37.23       31.96      0.77 o
   3   3   5       71.67       66.85      1.70 o
   4   3   5       10.09        8.73      1.12 o
   5   3   5       41.25       50.09      1.90 o
   6   3   5        1.33        2.14      1.66 o
   7   3   5       12.25       12.45      2.18 o
  -4   4   5        3.14        4.31      1.43 o
  -3   4   5       12.35       13.09      1.20 o
  -2   4   5       62.66       63.82      1.65 o
  -1   4   5      110.16      106.90      2.69 o
   0   4   5        1.47        3.36      0.50 o
   1   4   5       22.68       24.40      1.19 o
   2   4   5        4.04        3.57      0.51 o
   3   4   5        2.49        3.02      0.80 o
   4   4   5      105.16      100.54      1.90 o
   5   4   5        3.14        2.97      1.58 o
   6   4   5        0.87        0.10      1.72 o
  -4   5   5        0.02        0.83      2.04 o
  -3   5   5       21.64       24.32      1.73 o
  -2   5   5        2.37        1.96      0.83 o
  -1   5   5       38.01       37.75      1.20 o
   0   5   5       13.74       15.98      0.65 o
   1   5   5      186.33      180.43      1.85 o
   2   5   5        0.00        0.52      1.06 o
   3   5   5        0.85        1.42      1.18 o
   4   5   5      246.37      246.97      3.86 o
   5   5   5      230.55      230.87      4.01 o
   6   5   5        7.08        6.37      1.90 o
  -3   6   5        4.45        4.63      1.43 o
  -2   6   5        0.83        0.52      1.11 o
  -1   6   5        1.69        2.86      1.02 o
   0   6   5       16.69       18.97      0.96 o
   1   6   5        0.11        1.01      0.70 o
   2   6   5       25.20       30.83      2.12 o
   3   6   5        8.11        7.80      1.44 o
   4   6   5       26.20       25.89      1.83 o
   5   6   5        1.80        2.34      1.39 o
   6   6   5        0.37       -0.82      1.52 o
  -2   7   5       52.99       59.49      3.36 o
  -1   7   5       19.92       23.97      2.62 o
   0   7   5       13.74       15.27      1.65 o
   1   7   5        1.52        2.24      1.16 o
   2   7   5       25.05       24.27      2.09 o
   3   7   5       18.88       17.75      1.65 o
   4   7   5        8.16        9.72      1.57 o
   5   7   5       14.64       14.28      1.74 o
  -1   8   5        7.97        7.26      2.38 o
   0   8   5        0.01        0.61      1.56 o
   1   8   5        0.35        0.58      1.22 o
   2   8   5        0.58        1.20      1.74 o
   3   8   5       14.62       16.71      1.76 o
   4   8   5        4.58        5.27      1.53 o
   5   8   5       12.00       15.80      2.56 o
   0   9   5       12.69       14.69      2.53 o
   1   9   5       14.03       16.60      2.03 o
   2   9   5      110.29      114.13      5.13 o
   3   9   5        2.00        2.79      2.15 o
  -1  -8   6        5.83        5.44      2.21 o
   0  -8   6        5.05        6.93      2.36 o
  -3  -7   6        0.01        2.12      2.13 o
  -2  -7   6       89.89       94.58      5.48 o
  -1  -7   6        1.73        2.94      1.97 o
   0  -7   6       10.17       10.43      1.78 o
   1  -7   6        0.29        0.88      1.60 o
   2  -7   6        0.00       -0.07      1.59 o
  -4  -6   6       17.67       17.17      1.85 o
  -3  -6   6        0.04        1.01      1.38 o
  -2  -6   6       57.17       56.34      2.23 o
  -1  -6   6        0.06       -0.12      1.34 o
   0  -6   6       90.14       90.51      2.68 o
   1  -6   6       71.33       68.23      2.53 o
   2  -6   6        1.27        0.31      1.46 o
   3  -6   6        3.71        4.35      1.94 o
  -5  -5   6       18.43       15.66      1.93 o
  -4  -5   6       12.47        9.72      1.66 o
  -3  -5   6       31.37       26.87      1.80 o
  -2  -5   6        5.47        6.15      1.09 o
  -1  -5   6       41.97       40.07      2.25 o
   0  -5   6       17.64       18.17      1.41 o
   1  -5   6        2.19        2.66      1.69 o
   2  -5   6        4.54        3.63      1.76 o
   3  -5   6        0.72        0.54      1.76 o
   4  -5   6       10.18       11.72      2.13 o
  -5  -4   6        3.36        2.63      1.43 o
  -4  -4   6       26.99       30.56      1.91 o
  -3  -4   6       44.66       47.16      2.04 o
  -2  -4   6        0.17        0.69      1.08 o
  -1  -4   6     1426.13     1377.82      9.42 o
   0  -4   6        1.75        2.55      1.10 o
   1  -4   6        3.73        5.73      1.05 o
   2  -4   6      114.44      104.69      3.42 o
   3  -4   6        2.83        3.38      1.71 o
   4  -4   6       21.61       22.40      2.35 o
   5  -4   6        0.44        2.35      1.94 o
  -5  -3   6        0.03        0.84      1.44 o
  -4  -3   6      177.59      160.73      4.66 o
  -3  -3   6       53.60       53.11      1.99 o
  -2  -3   6        7.48        8.22      1.18 o
  -1  -3   6       32.33       36.34      1.93 o
   0  -3   6        6.08        6.72      0.58 o
   1  -3   6      357.76      350.41      3.68 o
   2  -3   6        7.73        5.81      1.59 o
   3  -3   6       39.44       39.58      2.44 o
   4  -3   6       91.08       87.68      3.45 o
   5  -3   6       14.65       17.48      2.31 o
  -5  -2   6       26.58       24.82      2.32 o
  -4  -2   6       12.70       13.46      1.24 o
  -3  -2   6       64.26       61.75      2.44 o
  -2  -2   6      177.60      171.05      2.70 o
  -1  -2   6        6.81        7.69      2.21 o
   0  -2   6      105.39      108.58      1.71 o
   1  -2   6      110.53      103.12      1.65 o
   2  -2   6        4.60        6.97      1.03 o
   3  -2   6      259.79      263.74      3.69 o
   4  -2   6       10.32        9.78      3.03 o
   5  -2   6       13.30       14.03      2.06 o
   6  -2   6       49.12       53.00      3.20 o
  -5  -1   6        1.78        2.00      1.86 o
  -4  -1   6       17.00       17.89      1.47 o
  -3  -1   6       58.29       60.33      1.89 o
  -2  -1   6        2.43        3.45      0.98 o
  -1  -1   6       11.04       10.74      1.00 o
   0  -1   6      701.88      712.49      3.63 o
   1  -1   6       71.60       74.98      1.43 o
   2  -1   6      657.58      702.21      3.64 o
   3  -1   6      385.96      363.69      6.99 o
   4  -1   6      106.89      104.53      2.61 o
   5  -1   6        0.56        0.35      1.48 o
   6  -1   6        2.38        4.70      1.82 o
  -5   0   6       18.20       17.46      2.22 o
  -4   0   6       25.34       24.50      1.71 o
  -3   0   6       14.66       16.13      1.05 o
  -2   0   6       31.03       29.16      1.29 o
  -1   0   6       20.31       14.79      1.39 o
   0   0   6       66.76       76.67      1.40 o
   1   0   6      239.40      242.09      1.55 o
   2   0   6      582.08      597.48      3.14 o
   3   0   6        9.88       11.84      1.10 o
   4   0   6       22.56       20.79      1.45 o
   5   0   6       51.30       53.52      2.15 o
   6   0   6        0.27        0.60      1.59 o
  -5   1   6       86.31       91.86      3.02 o
  -4   1   6       82.01       77.98      2.55 o
  -3   1   6       15.93       17.18      1.46 o
  -2   1   6        3.77        2.14      0.58 o
  -1   1   6       46.82       39.11      1.35 o
   0   1   6      264.52      275.16      3.01 o
   1   1   6        9.17        9.27      0.58 o
   2   1   6        7.51        5.03      0.74 o
   3   1   6        1.58        3.38      0.71 o
   4   1   6        2.80        5.66      1.08 o
   5   1   6        2.52        2.16      1.21 o
   6   1   6      209.22      202.71      5.56 o
  -5   2   6        0.13       -0.52      1.55 o
  -4   2   6        2.18        3.53      1.39 o
  -3   2   6        9.12        9.52      1.42 o
  -2   2   6       42.95       45.51      1.49 o
  -1   2   6       89.13       93.68      2.13 o
   0   2   6      696.51      693.17      3.84 o
   1   2   6       39.61       37.43      1.75 o
   2   2   6       89.27       87.29      1.16 o
   3   2   6      244.91      226.71      2.12 o
   4   2   6        0.70        0.62      1.23 o
   5   2   6       50.15       45.84      1.98 o
   6   2   6       14.74       12.24      1.59 o
   7   2   6       12.29       10.65      3.40 o
  -5   3   6       24.02       24.94      2.50 o
  -4   3   6        3.43        4.01      1.20 o
  -3   3   6       30.44       32.67      1.58 o
  -2   3   6        0.00        0.45      0.94 o
  -1   3   6      296.65      285.39      3.43 o
   0   3   6      254.40      235.51      2.50 o
   1   3   6      131.97      146.95      1.94 o
   2   3   6       34.05       31.95      1.50 o
   3   3   6      180.30      203.10      2.34 o
   4   3   6        4.72        4.94      0.81 o
   5   3   6        0.16        0.36      1.14 o
   6   3   6        7.66        6.06      1.81 o
   7   3   6        5.21        3.79      2.00 o
  -4   4   6       20.05       19.97      2.09 o
  -3   4   6        0.28        0.30      1.03 o
  -2   4   6        0.05       -0.13      0.95 o
  -1   4   6       10.69       11.56      1.01 o
   0   4   6        0.76        3.76      0.76 o
   1   4   6       14.51       17.24      1.20 o
   2   4   6       10.69       11.36      0.86 o
   3   4   6        5.62        5.51      1.06 o
   4   4   6       80.43       84.43      2.39 o
   5   4   6       26.76       22.40      2.17 o
   6   4   6        2.02        2.26      1.71 o
  -4   5   6        0.98        1.37      2.27 o
  -3   5   6        4.39        5.90      2.14 o
  -2   5   6        3.11        4.05      1.24 o
  -1   5   6       10.38       10.27      0.90 o
   0   5   6       91.36       96.13      1.31 o
   1   5   6       69.53       74.80      3.29 o
   2   5   6        7.47        8.22      1.08 o
   3   5   6       38.33       35.13      1.78 o
   4   5   6        2.53        2.90      1.31 o
   5   5   6        4.50        4.49      1.68 o
   6   5   6        0.03       -0.29      1.75 o
  -3   6   6        0.14        0.80      2.09 o
  -2   6   6        0.19        0.55      1.88 o
  -1   6   6        0.93        0.48      1.67 o
   0   6   6       11.16        8.28      1.98 o
   1   6   6        0.62        1.31      1.06 o
   2   6   6       56.43       53.17      1.84 o
   3   6   6        2.69        2.11      1.23 o
   4   6   6        0.83        1.64      1.35 o
   5   6   6       50.02       53.45      2.40 o
   6   6   6       12.55       13.49      2.14 o
  -2   7   6        0.46        1.05      2.01 o
  -1   7   6        2.22        3.47      2.13 o
   0   7   6       39.27       42.24      4.55 o
   1   7   6       68.38       59.53      2.00 o
   2   7   6        0.02        2.31      1.36 o
   3   7   6       13.76       13.72      1.62 o
   4   7   6        0.24       -0.04      1.41 o
   5   7   6        3.72        5.68      1.64 o
  -1   8   6        0.78        0.75      2.07 o
   0   8   6        0.76        1.50      1.63 o
   1   8   6        0.16       -0.28      1.55 o
   2   8   6       14.26       14.88      1.73 o
   3   8   6       19.90       23.36      1.91 o
   4   8   6        0.32        1.27      1.53 o
   5   8   6        0.32        1.07      2.15 o
   1   9   6       22.47       24.50      2.18 o
   2   9   6        4.90        5.25      2.12 o
   3   9   6        0.02        0.42      2.21 o
  -3  -7   7        0.01        1.55      2.32 o
  -2  -7   7       10.67       13.41      2.43 o
  -1  -7   7        6.98        7.42      2.23 o
   0  -7   7        0.24       -0.15      2.03 o
   1  -7   7       27.71       32.54      2.24 o
  -4  -6   7        1.35        1.75      1.62 o
  -3  -6   7      137.87      150.04      3.61 o
  -2  -6   7        3.32        4.37      1.40 o
  -1  -6   7       35.52       37.72      2.80 o
   0  -6   7       23.12       22.36      2.19 o
   1  -6   7        6.41        6.57      2.05 o
   2  -6   7        6.77        5.01      2.06 o
   3  -6   7        0.72        0.57      1.88 o
  -4  -5   7       14.74       16.25      1.88 o
  -3  -5   7       32.05       30.68      1.98 o
  -2  -5   7       25.97       24.19      1.42 o
  -1  -5   7      204.57      206.22      4.56 o
   0  -5   7      216.33      214.98      4.00 o
   1  -5   7        0.59        1.38      1.77 o
   2  -5   7       73.94       73.51      3.31 o
   3  -5   7        9.40        9.39      2.33 o
   4  -5   7        2.31        4.11      2.03 o
  -5  -4   7        0.35        0.74      1.82 o
  -4  -4   7       16.26       16.92      1.75 o
  -3  -4   7       89.21       85.26      3.97 o
  -2  -4   7        2.42        2.88      1.23 o
  -1  -4   7        1.35        1.38      1.60 o
   0  -4   7        6.47        6.73      1.53 o
   1  -4   7      239.69      228.55      3.38 o
   2  -4   7        5.09        4.66      1.77 o
   3  -4   7        4.65        5.23      1.81 o
   4  -4   7        9.08        9.52      2.08 o
  -5  -3   7        0.05        0.18      1.84 o
  -4  -3   7        0.64        1.13      1.34 o
  -3  -3   7       85.22       78.52      2.91 o
  -2  -3   7      738.81      707.44      5.77 o
  -1  -3   7      220.76      228.21      4.06 o
   0  -3   7      213.45      217.74      3.22 o
   1  -3   7       29.66       32.24      1.17 o
   2  -3   7        0.01        1.02      1.64 o
   3  -3   7        7.40        6.94      1.76 o
   4  -3   7       37.10       40.42      2.74 o
   5  -3   7        0.95        1.60      1.78 o
  -5  -2   7       14.42       13.57      2.19 o
  -4  -2   7       13.65       15.05      1.30 o
  -3  -2   7       23.40       23.90      1.58 o
  -2  -2   7        0.79        1.34      0.95 o
  -1  -2   7      149.62      145.67      1.91 o
   0  -2   7      476.04      484.56      3.54 o
   1  -2   7       31.47       31.08      1.13 o
   2  -2   7       16.36       14.82      1.21 o
   3  -2   7        0.54        1.24      1.12 o
   4  -2   7       31.89       32.82      6.03 o
   5  -2   7      164.80      164.81      4.66 o
   6  -2   7        9.82       13.02      2.26 o
  -5  -1   7        4.40        4.00      1.99 o
  -4  -1   7       70.95       71.40      3.13 o
  -3  -1   7       10.85       11.73      1.33 o
  -2  -1   7       16.43       16.10      1.27 o
  -1  -1   7      102.13       99.34      2.47 o
   0  -1   7      134.47      141.64      2.30 o
   1  -1   7       79.37       91.96      1.67 o
   2  -1   7      512.35      504.30      4.46 o
   3  -1   7       12.20       16.30      1.34 o
   4  -1   7      351.82      350.69      6.54 o
   5  -1   7        1.01        2.43      1.28 o
   6  -1   7        9.28       10.86      2.10 o
  -5   0   7       96.55       97.77      3.91 o
  -4   0   7       53.02       50.71      2.27 o
  -3   0   7       28.56       26.18      1.63 o
  -2   0   7      257.08      261.11      2.78 o
  -1   0   7        2.90        4.58      1.06 o
   0   0   7       81.20       84.78      1.57 o
   1   0   7     1058.40     1083.15      4.80 o
   2   0   7       13.38       13.24      1.00 o
   3   0   7      270.65      277.88      3.51 o
   4   0   7       14.41       12.34      1.29 o
   5   0   7        0.42        1.21      1.20 o
   6   0   7        0.56        1.67      1.87 o
  -5   1   7       35.51       38.05      2.33 o
  -4   1   7        0.09       -0.66      1.38 o
  -3   1   7       36.34       31.18      1.80 o
  -2   1   7      131.92      119.63      2.59 o
  -1   1   7      131.62      144.58      4.91 o
   0   1   7      352.95      383.12      3.15 o
   1   1   7       51.30       52.61      0.97 o
   2   1   7       10.94        9.43      0.72 o
   3   1   7        0.82        2.14      0.46 o
   4   1   7        3.02        1.84      1.02 o
   5   1   7       37.58       35.42      1.85 o
   6   1   7       58.93       50.98      2.86 o
  -5   2   7        0.61        1.09      1.62 o
  -4   2   7       25.45       28.85      1.97 o
  -3   2   7       36.01       38.70      1.96 o
  -2   2   7       55.84       53.23      1.67 o
  -1   2   7       18.97       19.45      1.14 o
   0   2   7      344.24      349.92      4.13 o
   1   2   7       60.92       54.11      1.76 o
   2   2   7      139.85      148.46      1.72 o
   3   2   7       14.77       16.96      0.84 o
   4   2   7        4.22        3.80      1.05 o
   5   2   7      279.42      270.75      4.98 o
   6   2   7        0.00        0.79      1.43 o
  -4   3   7        5.46        4.75      1.28 o
  -3   3   7       56.75       59.95      1.99 o
  -2   3   7        0.36        0.71      0.99 o
  -1   3   7      279.60      296.48      4.20 o
   0   3   7        4.12        2.80      0.41 o
   1   3   7      254.19      226.20      2.50 o
   2   3   7        0.67        0.98      0.78 o
   3   3   7        1.58        1.36      0.86 o
   4   3   7       60.63       58.20      2.04 o
   5   3   7        0.79        1.50      1.24 o
   6   3   7       13.73       13.04      2.04 o
  -4   4   7        1.54        1.87      1.55 o
  -3   4   7        0.05        0.25      1.14 o
  -2   4   7      128.15      118.20      2.37 o
  -1   4   7       11.42       12.14      1.12 o
   0   4   7       87.26       81.10      1.80 o
   1   4   7      247.68      249.98      3.98 o
   2   4   7        0.08        0.30      0.77 o
   3   4   7       61.35       65.35      1.63 o
   4   4   7       14.47       14.25      1.10 o
   5   4   7       14.73       12.43      1.97 o
   6   4   7       25.15       22.83      2.40 o
  -3   5   7        0.00        0.20      2.15 o
  -2   5   7       19.17       20.38      1.63 o
  -1   5   7       77.90       74.91      2.19 o
   0   5   7        0.23        1.07      0.77 o
   1   5   7       12.37       12.39      1.31 o
   2   5   7       25.47       19.44      1.46 o
   3   5   7       22.83       24.64      1.29 o
   4   5   7       10.60       10.97      1.34 o
   5   5   7      182.13      184.03      6.25 o
   6   5   7        3.77        3.20      1.70 o
  -3   6   7        0.29        0.84      2.21 o
  -2   6   7        9.75       11.00      2.35 o
  -1   6   7        7.93        9.98      2.06 o
   0   6   7        1.79        4.27      1.96 o
   1   6   7       28.55       33.93      1.70 o
   2   6   7      297.17      272.43      5.68 o
   3   6   7        1.88        2.18      1.30 o
   4   6   7        0.51        2.93      1.74 o
   5   6   7       12.88       12.34      1.93 o
   6   6   7        4.56        6.14      2.08 o
  -2   7   7        0.84        3.31      2.39 o
  -1   7   7       12.27       19.19      2.59 o
   0   7   7        1.00        2.79      1.81 o
   1   7   7       25.03       21.93      3.33 o
   2   7   7       21.72       20.74      1.54 o
   3   7   7       58.96       57.22      2.14 o
   4   7   7        8.02        5.88      1.57 o
   5   7   7        4.89        5.77      1.87 o
  -1   8   7        6.01        7.00      2.67 o
   0   8   7       36.65       30.77      2.84 o
   1   8   7        0.35        1.06      2.16 o
   2   8   7        1.21        1.69      1.48 o
   3   8   7        0.58        0.04      1.30 o
   4   8   7       10.79       11.08      1.81 o
   2   9   7       24.68       26.10      2.78 o
  -2  -7   8      105.10      119.02      4.60 o
  -1  -7   8        0.00       -0.30      2.12 o
   0  -7   8       10.98        9.62      2.32 o
   1  -7   8        0.17        1.21      1.78 o
  -3  -6   8       39.48       45.34      2.45 o
  -2  -6   8        5.83        6.90      1.60 o
  -1  -6   8        2.53        1.89      2.03 o
   0  -6   8        1.95        4.27      2.63 o
   1  -6   8       21.74       23.69      2.51 o
   2  -6   8       28.92       24.97      2.69 o
  -4  -5   8       11.85       14.54      1.91 o
  -3  -5   8        1.04        2.40      1.50 o
  -2  -5   8       58.36       55.17      2.57 o
  -1  -5   8       65.32       67.72      2.89 o
   0  -5   8        4.76        6.75      1.59 o
   1  -5   8        0.00        1.26      1.90 o
   2  -5   8      105.68       98.97      4.12 o
   3  -5   8        0.55        0.80      2.02 o
  -4  -4   8        4.87        6.09      1.52 o
  -3  -4   8        0.14        1.31      1.39 o
  -2  -4   8       17.88       18.65      1.55 o
  -1  -4   8      337.52      324.29      9.31 o
   0  -4   8      263.40      264.61      4.58 o
   1  -4   8        9.23        8.57      1.29 o
   2  -4   8        1.53        1.10      1.69 o
   3  -4   8       89.70       81.35      3.43 o
   4  -4   8       16.24       17.81      2.41 o
  -5  -3   8       14.20       11.39      2.28 o
  -4  -3   8        1.88        3.33      1.24 o
  -3  -3   8       35.20       32.73      1.87 o
  -2  -3   8        0.16        1.09      1.24 o
  -1  -3   8       28.33       28.22      2.12 o
   0  -3   8      310.11      290.02      3.19 o
   1  -3   8       33.97       36.41      1.30 o
   2  -3   8       41.85       43.75      1.79 o
   3  -3   8      166.57      158.31      8.66 o
   4  -3   8        5.82        5.74      1.73 o
   5  -3   8        1.06        1.73      1.98 o
  -5  -2   8        1.80        1.20      2.01 o
  -4  -2   8       43.40       45.37      2.17 o
  -3  -2   8       36.39       37.29      1.86 o
  -2  -2   8       46.20       46.22      1.61 o
  -1  -2   8       77.19       76.95      1.67 o
   0  -2   8       87.07       89.23      1.51 o
   1  -2   8        0.85        2.66      0.82 o
   2  -2   8        2.39        3.40      1.07 o
   3  -2   8      124.95      120.59      2.79 o
   4  -2   8       33.86       34.64      1.97 o
   5  -2   8       55.68       55.36      3.10 o
  -5  -1   8        4.32        2.83      1.99 o
  -4  -1   8        0.60        1.15      1.68 o
  -3  -1   8       14.27       17.28      1.46 o
  -2  -1   8      144.94      152.78      3.44 o
  -1  -1   8       23.30       22.80      1.38 o
   0  -1   8       17.50       17.55      0.95 o
   1  -1   8      165.33      163.05      3.02 o
   2  -1   8      114.78      112.40      2.39 o
   3  -1   8        0.24        1.20      1.11 o
   4  -1   8      593.51      574.68      7.37 o
   5  -1   8        8.12        7.65      1.49 o
   6  -1   8        4.27        4.90      2.00 o
  -5   0   8        1.12        1.76      2.06 o
  -4   0   8      114.50      113.73      3.86 o
  -3   0   8       25.05       24.97      1.76 o
  -2   0   8       87.61       91.37      2.66 o
  -1   0   8       18.29       18.51      1.22 o
   0   0   8       63.18       66.17      1.63 o
   1   0   8      101.24      111.41      1.37 o
   2   0   8        0.00        0.63      0.52 o
   3   0   8      211.54      227.53      3.34 o
   4   0   8       60.43       62.11      2.15 o
   5   0   8        0.00       -0.47      1.25 o
   6   0   8       12.82       14.51      1.75 o
  -5   1   8       19.19       17.84      2.04 o
  -4   1   8       39.14       40.77      2.24 o
  -3   1   8       43.34       47.12      2.16 o
  -2   1   8       15.06       14.80      1.28 o
  -1   1   8       40.21       31.07      1.61 o
   0   1   8        3.54        2.42      0.89 o
   1   1   8       12.06       10.16      0.69 o
   2   1   8       27.43       24.36      0.98 o
   3   1   8        0.83        1.10      0.57 o
   4   1   8       10.56       10.18      1.25 o
   5   1   8        1.23        1.71      1.15 o
   6   1   8       39.40       40.24      2.75 o
  -4   2   8        1.73        3.61      1.57 o
  -3   2   8       21.77       20.38      1.47 o
  -2   2   8       69.40       75.20      2.01 o
  -1   2   8      120.33      109.24      2.51 o
   0   2   8      132.66      128.91      2.20 o
   1   2   8        5.25        5.47      0.60 o
   2   2   8       67.22       76.11      1.22 o
   3   2   8       14.84       13.20      0.82 o
   4   2   8       12.39       11.85      1.26 o
   5   2   8       49.28       46.91      2.57 o
   6   2   8        0.07        0.11      1.49 o
  -4   3   8        2.19        2.15      1.28 o
  -3   3   8       11.22       12.78      1.40 o
  -2   3   8        6.90        6.56      1.19 o
  -1   3   8      252.67      261.89      3.21 o
   0   3   8      343.85      322.56      2.98 o
   1   3   8      104.29      107.27      2.29 o
   2   3   8        3.41        4.46      0.90 o
   3   3   8      164.08      178.15      2.73 o
   4   3   8        0.12        1.63      1.35 o
   5   3   8        6.20        4.22      1.41 o
   6   3   8       29.43       28.38      2.46 o
  -4   4   8        0.55        0.47      1.56 o
  -3   4   8       63.75       63.37      2.11 o
  -2   4   8        6.65        7.08      1.19 o
  -1   4   8       38.66       36.07      1.55 o
   0   4   8      325.56      317.97      4.45 o
   1   4   8       49.51       47.11      1.69 o
   2   4   8        4.70        5.74      0.94 o
   3   4   8       36.93       43.15      1.51 o
   4   4   8        0.69        1.13      1.24 o
   5   4   8        3.65        3.40      1.85 o
   6   4   8       53.32       53.95      3.07 o
  -3   5   8        8.04        5.99      2.20 o
  -2   5   8        1.87        0.95      1.39 o
  -1   5   8        1.64        0.55      1.18 o
   0   5   8      101.15       90.29      2.39 o
   1   5   8        0.06        0.36      1.13 o
   2   5   8        5.27        4.44      1.12 o
   3   5   8      174.55      163.62      2.58 o
   4   5   8       17.36       18.92      1.49 o
   5   5   8        1.38        2.31      1.73 o
   6   5   8        5.10        6.58      1.86 o
  -2   6   8        9.99       12.79      2.39 o
  -1   6   8        0.05        0.35      2.02 o
   0   6   8        0.09       -0.05      1.71 o
   1   6   8       23.89       21.90      1.58 o
   2   6   8        0.02       -0.43      1.29 o
   3   6   8        2.45        2.99      1.35 o
   4   6   8      415.73      422.89      6.31 o
   5   6   8        0.68        0.92      1.85 o
   6   6   8        0.74       -0.02      2.03 o
  -2   7   8        3.53        5.45      2.41 o
  -1   7   8        0.05       -0.69      2.23 o
   0   7   8       12.01       14.65      2.21 o
   1   7   8       30.90       25.05      2.48 o
   2   7   8        0.18        0.69      1.41 o
   3   7   8        1.21        1.76      1.44 o
   4   7   8       45.48       44.94      2.24 o
   5   7   8        0.74        1.52      1.92 o
   0   8   8        0.82        2.08      2.18 o
   1   8   8        0.59        1.62      2.14 o
   2   8   8        1.14        1.53      2.57 o
   3   8   8        3.40        3.02      1.54 o
   4   8   8        1.55        1.40      1.65 o
  -2  -6   9       83.78       95.46      3.19 o
  -1  -6   9        0.14       -0.23      2.10 o
   0  -6   9        1.14        0.37      2.66 o
   1  -6   9       16.13       16.12      3.43 o
   2  -6   9        0.04        0.80      2.14 o
  -3  -5   9        0.43        1.19      1.59 o
  -2  -5   9       13.50       14.69      2.19 o
  -1  -5   9       10.27       10.82      1.64 o
   0  -5   9        6.09        5.99      1.66 o
   1  -5   9        9.45        7.55      2.06 o
   2  -5   9        0.77        0.37      1.89 o
   3  -5   9        0.73        1.38      2.03 o
  -4  -4   9        6.12        5.09      1.43 o
  -3  -4   9        7.04        7.07      1.39 o
  -2  -4   9        0.49        1.26      1.31 o
  -1  -4   9        4.38        5.62      1.81 o
   0  -4   9        3.06        3.83      1.67 o
   1  -4   9      198.90      178.29      3.41 o
   2  -4   9       49.12       35.97      2.65 o
   3  -4   9        7.59        8.23      2.09 o
   4  -4   9        4.04        4.53      1.90 o
  -4  -3   9       20.24       20.66      1.99 o
  -3  -3   9       31.17       35.34      1.99 o
  -2  -3   9        4.27        3.75      1.12 o
  -1  -3   9      563.74      554.73      5.28 o
   0  -3   9        7.92        7.32      1.71 o
   1  -3   9        0.70        0.37      1.24 o
   2  -3   9      190.94      185.66      3.31 o
   3  -3   9        0.58        1.74      1.80 o
   4  -3   9        0.34        1.01      1.81 o
   5  -3   9        2.22        1.83      2.09 o
  -4  -2   9        7.70        8.71      2.11 o
  -3  -2   9        0.27        0.81      1.30 o
  -2  -2   9        7.13        7.00      1.19 o
  -1  -2   9        7.27        8.19      0.91 o
   0  -2   9        6.40        5.09      0.74 o
   1  -2   9       37.12       38.57      1.58 o
   2  -2   9       69.59       71.31      2.82 o
   3  -2   9       43.05       40.67      1.92 o
   4  -2   9       18.27       20.50      1.68 o
   5  -2   9       52.11       47.26      4.28 o
  -4  -1   9        3.92        7.72      2.08 o
  -3  -1   9       30.27       31.58      2.34 o
  -2  -1   9        0.74        0.79      1.47 o
  -1  -1   9        0.44        0.78      1.17 o
   0  -1   9       10.95       11.79      0.96 o
   1  -1   9       10.89        8.53      0.89 o
   2  -1   9       20.91       19.55      1.94 o
   3  -1   9       78.63       78.05      3.60 o
   4  -1   9      106.18      106.32      2.88 o
   5  -1   9       19.92       15.98      1.72 o
  -4   0   9        0.01        0.96      1.95 o
  -3   0   9        3.34        4.96      1.45 o
  -2   0   9      174.29      175.32      2.95 o
  -1   0   9        6.09        5.88      1.10 o
   0   0   9       37.40       41.11      1.48 o
   1   0   9        7.35        9.14      0.71 o
   2   0   9       33.84       39.36      2.18 o
   3   0   9       89.44       89.89      2.33 o
   4   0   9        5.25        4.94      1.28 o
   5   0   9        9.68        8.88      1.54 o
   6   0   9        6.35        7.50      1.69 o
  -4   1   9       49.89       49.75      2.64 o
  -3   1   9       29.69       30.87      1.72 o
  -2   1   9       30.97       27.36      1.56 o
  -1   1   9        0.00        1.61      1.14 o
   0   1   9        9.44       10.43      1.08 o
   1   1   9      119.08      107.80      1.49 o
   2   1   9       33.29       34.55      1.18 o
   3   1   9       48.34       51.16      1.78 o
   4   1   9       93.81       90.04      2.42 o
   5   1   9       33.00       31.13      1.87 o
   6   1   9        1.98        1.63      1.44 o
  -4   2   9        0.23        0.34      1.38 o
  -3   2   9        5.92        4.88      1.34 o
  -2   2   9        4.67        4.50      1.22 o
  -1   2   9       54.98       52.69      2.07 o
   0   2   9        6.51        7.39      1.12 o
   1   2   9      163.20      154.48      2.03 o
   2   2   9      121.67      119.83      1.62 o
   3   2   9       24.53       29.09      1.09 o
   4   2   9       13.74       13.91      1.37 o
   5   2   9        6.03        6.93      1.70 o
   6   2   9       26.81       27.40      2.53 o
  -4   3   9        2.65        3.00      1.44 o
  -3   3   9        0.29        0.90      1.32 o
  -2   3   9       16.14       19.26      1.48 o
  -1   3   9       14.97       13.99      1.31 o
   0   3   9       48.71       50.40      1.99 o
   1   3   9      338.75      343.52      5.88 o
   2   3   9       11.88       13.86      1.09 o
   3   3   9       50.56       48.95      1.78 o
   4   3   9        0.13        1.89      1.55 o
   5   3   9        3.60        2.11      1.37 o
   6   3   9        1.07        1.89      1.93 o
  -3   4   9        0.61        0.19      1.27 o
  -2   4   9       29.29       28.39      1.64 o
  -1   4   9      262.11      245.69      3.80 o
   0   4   9        4.58        5.18      1.84 o
   1   4   9        0.74        0.47      1.04 o
   2   4   9       91.75       91.11      2.22 o
   3   4   9       75.58       77.38      1.91 o
   4   4   9       18.23       18.95      1.65 o
   5   4   9       54.83       53.11      2.94 o
   6   4   9        0.90        0.30      1.91 o
  -3   5   9        0.08        2.26      2.33 o
  -2   5   9        0.20        1.61      1.46 o
  -1   5   9        3.45        3.29      1.32 o
   0   5   9        0.02        0.99      1.16 o
   1   5   9        4.72        5.56      1.21 o
   2   5   9       14.84       14.25      1.27 o
   3   5   9        1.08        0.71      1.05 o
   4   5   9        0.89        0.86      1.57 o
   5   5   9      163.29      166.20      4.78 o
   6   5   9       20.70       20.38      2.47 o
  -2   6   9        0.26        1.33      2.11 o
  -1   6   9        0.09        0.16      1.99 o
   0   6   9       18.29       19.24      2.35 o
   1   6   9        3.41        6.47      1.93 o
   2   6   9       68.41       59.78      2.24 o
   3   6   9       37.89       34.16      1.96 o
   4   6   9        0.02        0.92      1.38 o
   5   6   9        7.82        8.12      1.95 o
  -1   7   9        0.01        1.51      2.10 o
   0   7   9        3.42        4.74      2.26 o
   1   7   9        0.00        0.99      1.84 o
   2   7   9       17.26       17.54      2.30 o
   3   7   9       33.91       32.57      2.03 o
   4   7   9        1.87        2.99      1.50 o
   5   7   9        5.96        5.88      2.04 o
   0   8   9       11.30       16.58      2.64 o
   1   8   9        0.27       -0.42      2.14 o
   2   8   9        2.68        1.07      2.20 o
   3   8   9       27.13       27.88      2.11 o
   0  -6  10       11.52       14.93      2.50 o
   1  -6  10        0.00       -0.35      2.22 o
  -2  -5  10        1.81        2.87      1.96 o
  -1  -5  10        0.72        2.25      1.87 o
   0  -5  10        1.29       -0.82      2.91 o
   1  -5  10       16.80       19.41      2.44 o
   2  -5  10        5.33        4.55      2.20 o
  -3  -4  10       14.58       13.24      1.72 o
  -2  -4  10       28.12       29.11      2.19 o
  -1  -4  10      170.52      177.12      4.45 o
   0  -4  10       23.66       16.82      2.09 o
   1  -4  10        0.80        1.42      1.30 o
   2  -4  10       20.46       23.44      3.92 o
   3  -4  10       33.60       30.08      2.68 o
  -4  -3  10       17.80       16.50      1.92 o
  -3  -3  10       11.32       11.09      1.63 o
  -2  -3  10        0.10       -0.03      1.13 o
  -1  -3  10       17.73       20.60      2.17 o
   0  -3  10       14.52       17.01      2.09 o
   1  -3  10       59.72       53.63      2.69 o
   2  -3  10        3.11        2.41      1.77 o
   3  -3  10        0.53        0.66      1.16 o
   4  -3  10        4.24        4.04      1.91 o
  -4  -2  10        7.77        9.81      2.18 o
  -3  -2  10        4.61        4.94      1.76 o
  -2  -2  10       37.18       36.64      1.75 o
  -1  -2  10        3.94        5.51      1.25 o
   0  -2  10      109.79      107.64      3.73 o
   1  -2  10        0.00        1.33      0.90 o
   2  -2  10        0.45        1.19      1.12 o
   3  -2  10       20.98       22.42      2.03 o
   4  -2  10        0.18        0.98      1.41 o
   5  -2  10        0.50        1.19      2.00 o
  -4  -1  10        0.17        0.48      1.89 o
  -3  -1  10        0.44        2.19      1.74 o
  -2  -1  10       77.33       78.52      2.51 o
  -1  -1  10      120.08      114.15      2.70 o
   0  -1  10      116.55      124.37      2.09 o
   1  -1  10        2.54        3.17      0.97 o
   2  -1  10        1.82        0.56      1.13 o
   3  -1  10       18.10       18.44      1.56 o
   4  -1  10        1.62        1.58      1.33 o
   5  -1  10        3.51        5.10      1.59 o
  -4   0  10       12.71       13.38      2.40 o
  -3   0  10       24.28       22.84      1.97 o
  -2   0  10       14.06       14.34      1.39 o
  -1   0  10       75.30       69.18      1.97 o
   0   0  10       94.35       87.18      1.73 o
   1   0  10        2.24        3.03      0.79 o
   2   0  10        9.88       10.04      1.27 o
   3   0  10        0.85        1.05      1.15 o
   4   0  10       97.17      101.52      2.77 o
   5   0  10        5.48        5.54      1.41 o
  -4   1  10      116.18      119.77      3.12 o
  -3   1  10       46.52       48.44      2.10 o
  -2   1  10       70.55       76.49      2.24 o
  -1   1  10        3.06        2.87      1.17 o
   0   1  10       85.03       89.02      2.17 o
   1   1  10       85.91       87.53      1.48 o
   2   1  10      121.42      120.72      2.59 o
   3   1  10        4.15        4.02      1.07 o
   4   1  10        0.79        1.05      1.12 o
   5   1  10       13.56       13.80      1.53 o
   6   1  10        3.27        2.48      1.41 o
  -4   2  10        1.23        1.22      1.42 o
  -3   2  10       32.95       33.81      1.92 o
  -2   2  10        4.25        6.04      1.32 o
  -1   2  10       49.47       53.19      2.14 o
   0   2  10        8.35        7.43      1.22 o
   1   2  10       55.15       52.98      1.66 o
   2   2  10       87.37       86.56      1.89 o
   3   2  10      107.63      117.39      6.51 o
   4   2  10       25.02       24.34      2.21 o
   5   2  10       10.01       10.60      2.00 o
   6   2  10        0.94        1.05      1.85 o
  -3   3  10       20.03       18.09      1.69 o
  -2   3  10        0.40        0.73      1.25 o
  -1   3  10        0.96        2.10      1.16 o
   0   3  10      254.44      248.26      3.88 o
   1   3  10      211.60      195.08      4.40 o
   2   3  10       33.39       31.43      1.43 o
   3   3  10       45.71       46.18      1.80 o
   4   3  10        0.47        0.93      1.50 o
   5   3  10       75.44       81.71      3.29 o
   6   3  10       16.27       13.86      2.16 o
  -3   4  10       25.75       23.11      1.84 o
  -2   4  10        0.03        0.62      1.27 o
  -1   4  10        7.73        7.89      1.32 o
   0   4  10       37.25       35.24      2.43 o
   1   4  10       86.35       82.89      2.23 o
   2   4  10       14.34       12.79      1.11 o
   3   4  10        0.40        0.92      1.01 o
   4   4  10        3.90        3.60      1.40 o
   5   4  10       31.12       33.18      2.88 o
   6   4  10       33.35       31.41      2.88 o
  -2   5  10       33.74       23.51      2.08 o
  -1   5  10        4.29        6.90      2.12 o
   0   5  10       41.38       43.86      2.04 o
   1   5  10       36.88       34.36      3.45 o
   2   5  10       11.38       11.07      1.23 o
   3   5  10       24.43       24.95      1.45 o
   4   5  10       20.49       19.42      2.25 o
   5   5  10       18.08       16.91      2.39 o
  -1   6  10        0.79        0.88      2.04 o
   0   6  10        0.38        2.58      1.90 o
   1   6  10        0.43        0.51      1.81 o
   2   6  10        2.36        2.99      1.21 o
   3   6  10        1.07        1.16      1.37 o
   4   6  10       33.11       29.54      2.48 o
   5   6  10       51.63       52.91      3.12 o
   0   7  10        4.11        2.98      2.20 o
   1   7  10        3.81        6.53      2.23 o
   2   7  10       25.85       23.32      2.58 o
   3   7  10        8.03        7.51      1.69 o
   4   7  10        4.49        4.90      2.07 o
   2   8  10       45.78       54.03      3.40 o
   3   8  10        3.74        4.11      2.05 o
  -1  -5  11        1.11        1.47      1.93 o
   0  -5  11       25.07       28.25      4.00 o
   1  -5  11        0.18        0.16      2.20 o
  -2  -4  11       11.04       12.44      1.82 o
  -1  -4  11       26.14       25.58      2.47 o
   0  -4  11        1.28        1.43      1.79 o
   1  -4  11       21.49       24.59      1.91 o
   2  -4  11       12.08        9.10      2.34 o
   3  -4  11        3.39        2.67      2.04 o
  -3  -3  11        3.56        3.31      1.89 o
  -2  -3  11      179.54      184.33      5.18 o
  -1  -3  11        2.05        3.36      1.90 o
   0  -3  11       23.54       23.51      2.34 o
   1  -3  11        2.19        2.81      1.40 o
   2  -3  11        0.08        0.88      1.87 o
   3  -3  11        9.39        9.50      2.16 o
   4  -3  11       36.27       40.89      2.97 o
  -3  -2  11        3.65        4.50      1.92 o
  -2  -2  11       12.64       13.78      1.42 o
  -1  -2  11       24.21       24.03      2.30 o
   0  -2  11        2.75        3.68      1.81 o
   1  -2  11        0.06        0.42      1.35 o
   2  -2  11       46.54       46.13      2.00 o
   3  -2  11       19.66       17.38      1.65 o
   4  -2  11        0.97        1.75      1.49 o
  -3  -1  11        6.37        6.86      1.72 o
  -2  -1  11        1.09        2.22      1.47 o
  -1  -1  11       90.39       88.95      2.57 o
   0  -1  11      106.21       99.55      2.54 o
   1  -1  11        3.53        2.54      0.97 o
   2  -1  11       79.23       84.80      2.43 o
   3  -1  11        1.19        0.83      1.27 o
   4  -1  11       40.03       40.39      2.14 o
   5  -1  11        4.91        5.15      1.63 o
  -3   0  11       87.80       92.83      3.11 o
  -2   0  11       33.44       29.27      1.71 o
  -1   0  11        7.68        6.36      1.24 o
   0   0  11        3.39        5.29      0.95 o
   1   0  11       58.75       61.88      1.84 o
   2   0  11       12.43        9.98      1.34 o
   3   0  11      100.97      104.02      2.81 o
   4   0  11        8.69       10.10      1.45 o
   5   0  11        0.64        0.92      1.34 o
  -3   1  11       11.78       12.89      1.58 o
  -2   1  11       98.44       98.90      2.57 o
  -1   1  11       77.74       75.65      2.18 o
   0   1  11        1.65        1.73      1.09 o
   1   1  11        1.79        1.93      0.78 o
   2   1  11        9.69        9.47      1.00 o
   3   1  11       79.05       87.92      3.30 o
   4   1  11      147.42      143.76      4.21 o
   5   1  11       28.30       27.61      2.47 o
  -3   2  11        1.48        2.48      1.35 o
  -2   2  11        3.82        3.03      1.29 o
  -1   2  11        1.40        0.69      1.37 o
   0   2  11        0.16        1.65      1.11 o
   1   2  11      102.91       99.91      2.17 o
   2   2  11       41.61       40.28      1.73 o
   3   2  11       12.42       14.29      2.10 o
   4   2  11        3.25        2.94      1.84 o
   5   2  11        2.24        4.66      1.96 o
  -3   3  11        5.86        5.04      1.48 o
  -2   3  11       35.84       35.49      1.86 o
  -1   3  11       27.23       27.18      1.69 o
   0   3  11        0.00       -0.04      1.39 o
   1   3  11       21.26       19.34      1.62 o
   2   3  11      112.98      109.17      2.25 o
   3   3  11       79.89       77.90      3.13 o
   4   3  11       15.07       13.97      2.11 o
   5   3  11        1.69        2.79      1.81 o
  -2   4  11       10.50        9.18      1.56 o
  -1   4  11       67.09       59.50      2.12 o
   0   4  11       51.33       48.48      2.78 o
   1   4  11        0.93        1.48      1.63 o
   2   4  11        0.05        0.50      0.94 o
   3   4  11       16.61       19.04      1.39 o
   4   4  11       11.14       11.12      1.66 o
   5   4  11        4.95        4.85      1.97 o
  -2   5  11        9.33        9.05      1.89 o
  -1   5  11       16.38       16.28      2.47 o
   0   5  11       11.91       13.63      2.34 o
   1   5  11       34.27       37.80      2.60 o
   2   5  11        1.12        1.96      1.12 o
   3   5  11       15.20       16.92      1.40 o
   4   5  11       27.82       26.00      2.45 o
   5   5  11        0.92        0.74      1.72 o
  -1   6  11       43.57       42.75      4.03 o
   0   6  11       61.33       56.59      3.36 o
   1   6  11       13.65       17.42      2.36 o
   2   6  11        0.10       -0.04      1.51 o
   3   6  11       18.09       17.51      1.73 o
   4   6  11        6.78        8.48      2.05 o
   0   7  11        6.38        8.19      2.47 o
   1   7  11        1.46        1.79      2.10 o
   2   7  11        3.57        5.55      1.74 o
   3   7  11       14.30       16.94      2.32 o
   4   7  11       17.87       17.83      2.43 o
  -1  -4  12       34.73       37.88      2.90 o
   0  -4  12       18.70       18.92      2.40 o
   1  -4  12       31.66       33.44      3.44 o
   2  -4  12        2.24        1.83      2.17 o
  -2  -3  12        7.68        8.63      1.82 o
  -1  -3  12        4.45        3.85      1.97 o
   0  -3  12       92.29       97.01      3.74 o
   1  -3  12        1.49        1.58      1.54 o
   2  -3  12        7.74        6.26      2.17 o
   3  -3  12       16.41       15.19      2.40 o
  -3  -2  12        1.00        1.39      1.57 o
  -2  -2  12       10.63       13.85      1.88 o
  -1  -2  12       76.02       77.84      3.48 o
   0  -2  12       38.07       36.35      2.73 o
   1  -2  12       39.23       33.44      2.26 o
   2  -2  12       20.24       23.80      2.40 o
   3  -2  12       16.20       18.97      1.72 o
   4  -2  12        9.82       10.00      1.71 o
  -3  -1  12        0.08        1.51      1.76 o
  -2  -1  12        7.33        8.37      1.67 o
  -1  -1  12       44.16       38.21      2.72 o
   0  -1  12       21.18       20.83      2.36 o
   1  -1  12        6.99        6.36      1.11 o
   2  -1  12       25.13       20.67      1.64 o
   3  -1  12        1.26        1.62      1.26 o
   4  -1  12       81.77       79.57      2.80 o
  -3   0  12        3.28        3.22      1.72 o
  -2   0  12        1.81        3.81      1.62 o
  -1   0  12       34.47       32.15      1.99 o
   0   0  12       28.06       22.46      1.73 o
   1   0  12        8.65       12.08      1.24 o
   2   0  12        2.99        3.87      1.20 o
   3   0  12       77.19       82.92      3.32 o
   4   0  12       25.34       28.14      2.59 o
   5   0  12        8.39        8.75      2.29 o
  -3   1  12        1.70        0.82      1.52 o
  -2   1  12       28.55       28.39      1.82 o
  -1   1  12        0.16        0.21      1.39 o
   0   1  12        2.86        3.36      1.19 o
   1   1  12        4.11        3.31      1.15 o
   2   1  12        9.83        9.87      1.67 o
   3   1  12        1.00        1.22      1.70 o
   4   1  12        1.79        2.10      1.74 o
   5   1  12        1.95        3.69      2.03 o
  -2   2  12        7.67        7.08      1.46 o
  -1   2  12        0.41        0.84      1.47 o
   0   2  12        2.69        3.15      1.26 o
   1   2  12        5.76        7.95      1.19 o
   2   2  12        0.16       -0.32      1.20 o
   3   2  12       65.72       57.39      3.00 o
   4   2  12      102.37       99.87      3.77 o
   5   2  12       24.28       24.20      3.11 o
  -2   3  12        0.09        0.61      1.39 o
  -1   3  12        6.80        8.24      1.40 o
   0   3  12        0.06        0.36      1.43 o
   1   3  12        5.50        5.08      1.23 o
   2   3  12        1.68        2.23      1.08 o
   3   3  12        3.00        3.03      1.77 o
   4   3  12        2.04        1.76      1.93 o
   5   3  12       11.86        9.13      2.22 o
  -2   4  12        3.38        4.40      1.50 o
  -1   4  12        0.48        1.08      1.35 o
   0   4  12       14.42       15.55      2.21 o
   1   4  12       43.38       39.80      5.62 o
   2   4  12        0.32        0.23      0.98 o
   3   4  12        0.46        0.18      1.41 o
   4   4  12        0.01        0.43      1.52 o
   5   4  12        3.37        2.74      2.06 o
  -1   5  12        2.08        0.57      2.28 o
   0   5  12       36.06       31.35      2.75 o
   1   5  12        9.20       11.62      2.31 o
   2   5  12        2.09        1.61      1.47 o
   3   5  12        4.68        6.34      1.50 o
   4   5  12        0.05        0.81      1.82 o
   0   6  12       50.19       53.56      3.39 o
   1   6  12        9.20       10.29      2.26 o
   2   6  12       24.33       24.88      2.02 o
   3   6  12        2.60        3.61      1.49 o
   4   6  12       16.65       13.81      2.22 o
   2   7  12        6.81        7.31      1.76 o
  -1  -3  13      100.99      108.03      5.80 o
   0  -3  13        4.23        6.00      2.25 o
   1  -3  13        0.28       -0.12      1.62 o
   2  -3  13       50.81       47.19      4.07 o
  -2  -2  13       12.08       13.45      1.95 o
  -1  -2  13        2.82        3.85      2.20 o
   0  -2  13        0.15        1.78      1.92 o
   1  -2  13        3.62        4.64      1.65 o
   2  -2  13       26.62       23.46      2.53 o
   3  -2  13        0.01        0.92      1.95 o
  -2  -1  13       14.40       14.22      2.50 o
  -1  -1  13        0.15        0.13      1.93 o
   0  -1  13        1.57        4.46      2.12 o
   1  -1  13        4.30        2.45      1.41 o
   2  -1  13        2.53        3.55      1.29 o
   3  -1  13        5.36        6.16      1.80 o
   4  -1  13        1.54        2.54      1.96 o
  -2   0  13        3.76        3.91      1.69 o
  -1   0  13       37.03       40.15      2.93 o
   0   0  13       15.48       16.20      1.66 o
   1   0  13        7.77        6.48      1.46 o
   2   0  13        1.36        1.57      1.57 o
   3   0  13       26.99       29.32      2.51 o
   4   0  13        0.37        2.14      1.86 o
  -2   1  13        0.55        1.63      1.39 o
  -1   1  13        4.12        4.83      1.55 o
   0   1  13       18.95       17.47      1.54 o
   1   1  13       14.83       13.93      1.43 o
   2   1  13       10.41       10.80      2.17 o
   3   1  13        5.99        5.34      1.81 o
   4   1  13       13.09       15.26      2.19 o
  -2   2  13        0.93        2.27      1.44 o
  -1   2  13        7.31        6.43      1.65 o
   0   2  13       10.63       11.76      1.50 o
   1   2  13       58.67       55.95      2.99 o
   2   2  13        2.02        0.93      1.79 o
   3   2  13        0.65        0.28      1.81 o
   4   2  13        0.04        0.92      1.89 o
  -1   3  13        0.36        1.18      1.36 o
   0   3  13        1.26        2.00      1.45 o
   1   3  13        0.92        1.93      1.22 o
   2   3  13        0.42        0.65      1.32 o
   3   3  13        9.50       10.27      2.08 o
   4   3  13        1.25        1.85      1.95 o
  -1   4  13       16.65       14.32      1.65 o
   0   4  13        1.25        1.56      1.89 o
   1   4  13        0.18        1.47      1.74 o
   2   4  13        8.36        8.04      1.58 o
   3   4  13        3.48        3.41      1.57 o
   4   4  13        0.48        2.36      1.58 o
   0   5  13        1.19        2.93      2.29 o
   1   5  13       21.72       24.17      2.58 o
   2   5  13       10.60        9.96      1.63 o
   3   5  13        0.81        1.18      1.52 o
   4   5  13        0.03       -0.02      2.02 o
   1   6  13       35.10       35.80      3.22 o
   2   6  13        9.47       12.96      1.92 o
   3   6  13        0.03        0.51      3.19 o
   0  -2  14       21.47       23.52      2.70 o
   1  -2  14        0.37        1.01      2.18 o
   2  -2  14        0.23        2.32      3.79 o
  -1  -1  14       12.99       14.54      2.61 o
   0  -1  14        0.04        1.15      2.18 o
   1  -1  14        0.31        0.08      2.03 o
   2  -1  14       11.39       14.48      3.84 o
   3  -1  14        0.23        1.75      3.50 o
  -1   0  14       47.13       43.47      3.09 o
   0   0  14        5.76        6.77      2.16 o
   1   0  14        2.76        2.71      2.07 o
   2   0  14        8.74       10.53      1.99 o
   3   0  14        0.00        0.79      2.05 o
  -1   1  14        8.70        8.24      2.23 o
   0   1  14        3.95        4.47      1.36 o
   1   1  14        9.52       11.40      1.69 o
   2   1  14       44.05       43.54      2.83 o
   3   1  14        1.37        1.72      1.97 o
  -1   2  14        6.02        9.22      1.79 o
   0   2  14        6.63        7.99      1.52 o
   1   2  14        1.55        1.98      1.52 o
   2   2  14        0.18        0.59      1.79 o
   3   2  14      112.98      119.86      4.21 o
   4   2  14        2.64       -0.25      2.02 o
   0   3  14       26.61       31.28      2.77 o
   1   3  14        8.18        8.57      1.67 o
   2   3  14        1.48        2.82      2.04 o
   3   3  14        5.59        8.36      2.11 o
   4   3  14        0.16        1.22      1.89 o
   0   4  14        0.67        1.12      2.13 o
   1   4  14       12.90       11.31      2.13 o
   2   4  14       11.02       11.02      1.68 o
   3   4  14        1.68        2.01      1.68 o
   2   5  14        3.97        5.32      2.20 o
   1   0  15       11.35       11.84      2.44 o
   0   1  15        0.84        0.31      2.26 o
   1   1  15        6.79        6.91      2.21 o
   2   1  15        0.12        0.34      2.01 o
   1   2  15       50.27       52.47      2.59 o
   2   2  15       21.66       19.97      2.60 o
   1   3  15        3.44        4.10      1.68 o
   2   3  15       61.87       59.51      7.04 o
 
